# Supplementary material for: A TP53 Related Immune Prognostic Model for the Prediction of Clinical Outcomes and Therapeutic Responses in Lung Adenocarcinoma
Source: Front Immunol. 2022 Jun 28;13:876355. doi: 10.3389/fimmu.2022.876355 (PMC9275777; doi:10.3389/fimmu.2022.876355)
Supplement: Supplementary file 2 [file Table_1.xlsx]

## Sheet: S1
Table S1. Gene enrichment in TP53 WT LUAD.
NAME	SIZE	ES	NES	NOM p-val	FDR q-val	FWER p-val	RANK AT MAX	LEADING EDGE
GO_DOUBLE_STRAND_BREAK_REPAIR	238	-0.623444	-2.26054	0	0.0198899	0.01	3136	tags=48%, list=16%, signal=56%
GO_RECOMBINATIONAL_REPAIR	127	-0.673234	-2.23342	0	0.016651	0.014	1978	tags=48%, list=10%, signal=53%
GO_CELL_CYCLE_DNA_REPLICATION	65	-0.778218	-2.22673	0	0.0147115	0.018	2312	tags=69%, list=12%, signal=78%
GO_REGULATION_OF_DNA_DEPENDENT_DNA_REPLICATION	51	-0.767366	-2.22443	0	0.011804	0.018	2738	tags=67%, list=14%, signal=77%
GO_DNA_DEPENDENT_DNA_REPLICATION	146	-0.721651	-2.22124	0	0.00944323	0.018	2957	tags=65%, list=15%, signal=76%
GO_NEGATIVE_REGULATION_OF_CELL_CYCLE_G2_M_PHASE_TRANSITION	101	-0.666975	-2.21405	0	0.00819276	0.018	3602	tags=62%, list=19%, signal=76%
GO_CELL_CYCLE_G2_M_PHASE_TRANSITION	265	-0.600446	-2.20194	0	0.00949221	0.024	3102	tags=49%, list=16%, signal=58%
GO_MITOTIC_NUCLEAR_DIVISION	280	-0.610714	-2.19943	0	0.00863593	0.025	3354	tags=46%, list=17%, signal=55%
GO_DNA_REPLICATION	269	-0.656102	-2.19589	0	0.00767638	0.025	3220	tags=55%, list=17%, signal=66%
GO_NUCLEAR_DNA_REPLICATION	55	-0.772274	-2.19472	0	0.00690875	0.025	2312	tags=67%, list=12%, signal=76%
GO_REGULATION_OF_CELL_CYCLE_G2_M_PHASE_TRANSITION	211	-0.625756	-2.18933	0	0.00701457	0.027	3781	tags=56%, list=20%, signal=69%
GO_NUCLEAR_CHROMOSOME_SEGREGATION	254	-0.630511	-2.17509	0	0.00873141	0.035	2182	tags=43%, list=11%, signal=48%
GO_CHROMOSOME_SEGREGATION	306	-0.625316	-2.15824	0	0.00933957	0.041	2182	tags=43%, list=11%, signal=48%
GO_REGULATION_OF_DOUBLE_STRAND_BREAK_REPAIR	75	-0.64975	-2.15806	0	0.00880294	0.042	3064	tags=51%, list=16%, signal=60%
GO_NEGATIVE_REGULATION_OF_MITOTIC_CELL_CYCLE	306	-0.533005	-2.15798	0	0.00827423	0.042	1876	tags=35%, list=10%, signal=38%
GO_DNA_RECOMBINATION	278	-0.567012	-2.15724	0	0.00783484	0.043	3238	tags=43%, list=17%, signal=51%
GO_REGULATION_OF_DNA_REPLICATION	106	-0.64855	-2.15664	0	0.00766417	0.044	3819	tags=57%, list=20%, signal=70%
GO_ORGANELLE_FISSION	458	-0.550222	-2.14428	0	0.00869756	0.052	3081	tags=38%, list=16%, signal=44%
GO_MITOTIC_SISTER_CHROMATID_SEGREGATION	149	-0.678435	-2.13935	0	0.00927405	0.065	1861	tags=47%, list=10%, signal=52%
GO_NEGATIVE_REGULATION_OF_CELL_CYCLE_PROCESS	326	-0.542477	-2.13695	0	0.00913606	0.066	4310	tags=49%, list=22%, signal=63%
GO_NEGATIVE_REGULATION_OF_CELL_CYCLE_PHASE_TRANSITION	236	-0.548627	-2.13688	0	0.008701	0.066	1876	tags=38%, list=10%, signal=41%
GO_REGULATION_OF_HEMATOPOIETIC_PROGENITOR_CELL_DIFFERENTIATION	82	-0.621296	-2.13442	0	0.00867896	0.07	4499	tags=62%, list=23%, signal=81%
GO_SPINDLE_ORGANIZATION	167	-0.613891	-2.13319	0	0.00842915	0.07	3354	tags=50%, list=17%, signal=60%
GO_MEIOTIC_CHROMOSOME_SEGREGATION	88	-0.633758	-2.12863	0	0.00852068	0.073	2182	tags=42%, list=11%, signal=47%
GO_SISTER_CHROMATID_SEGREGATION	181	-0.657937	-2.12534	0	0.00860525	0.076	1861	tags=45%, list=10%, signal=49%
GO_DNA_SYNTHESIS_INVOLVED_IN_DNA_REPAIR	51	-0.653519	-2.1241	0	0.00839578	0.078	4225	tags=59%, list=22%, signal=75%
GO_REGULATION_OF_STEM_CELL_DIFFERENTIATION	111	-0.559694	-2.1199	0	0.00896158	0.084	4589	tags=52%, list=24%, signal=68%
GO_TRANSLESION_SYNTHESIS	41	-0.670265	-2.11901	0	0.00888728	0.086	4104	tags=61%, list=21%, signal=77%
GO_MEIOTIC_CELL_CYCLE_PROCESS	186	-0.578263	-2.11659	0	0.00894721	0.092	3050	tags=41%, list=16%, signal=49%
GO_HEMATOPOIETIC_STEM_CELL_DIFFERENTIATION	79	-0.615243	-2.11044	0	0.00966791	0.104	4499	tags=62%, list=23%, signal=81%
GO_REGULATION_OF_ESTABLISHMENT_OF_PLANAR_POLARITY	109	-0.571029	-2.11043	0	0.00935604	0.104	4296	tags=53%, list=22%, signal=68%
GO_MITOTIC_SPINDLE_ORGANIZATION	103	-0.65587	-2.09139	0	0.0124907	0.133	3354	tags=58%, list=17%, signal=70%
GO_NUCLEOBASE_BIOSYNTHETIC_PROCESS	19	-0.819936	-2.09015	0	0.0125106	0.141	2050	tags=63%, list=11%, signal=71%
GO_CHROMOSOME_ORGANIZATION_INVOLVED_IN_MEIOTIC_CELL_CYCLE	64	-0.631577	-2.08333	0	0.0134185	0.151	2182	tags=42%, list=11%, signal=47%
GO_CHROMOSOME_LOCALIZATION	75	-0.634641	-2.07945	0	0.0135777	0.156	2182	tags=41%, list=11%, signal=46%
GO_MORPHOGENESIS_OF_A_POLARIZED_EPITHELIUM	139	-0.530956	-2.07864	0	0.0133491	0.158	4881	tags=50%, list=25%, signal=67%
GO_REGULATION_OF_DNA_REPAIR	119	-0.594556	-2.07697	0	0.0133712	0.162	3512	tags=46%, list=18%, signal=56%
GO_MEIOTIC_CELL_CYCLE	248	-0.551505	-2.07594	0	0.0131957	0.163	2182	tags=34%, list=11%, signal=38%
GO_FC_EPSILON_RECEPTOR_SIGNALING_PATHWAY	111	-0.540143	-2.07498	0	0.0131116	0.164	4235	tags=49%, list=22%, signal=62%
GO_MICROTUBULE_CYTOSKELETON_ORGANIZATION_INVOLVED_IN_MITOSIS	124	-0.632263	-2.07123	0	0.0133964	0.169	3354	tags=54%, list=17%, signal=65%
GO_REGULATION_OF_DOUBLE_STRAND_BREAK_REPAIR_VIA_HOMOLOGOUS_RECOMBINATION	45	-0.668171	-2.06936	0	0.0135849	0.177	3064	tags=51%, list=16%, signal=61%
GO_DNA_REPLICATION_INITIATION	37	-0.808892	-2.06768	0	0.0136171	0.178	2554	tags=84%, list=13%, signal=96%
GO_MITOTIC_CELL_CYCLE_CHECKPOINT	164	-0.578474	-2.05905	0	0.0153157	0.197	2524	tags=43%, list=13%, signal=49%
GO_PROTEIN_LOCALIZATION_TO_CHROMOSOME_CENTROMERIC_REGION	22	-0.8506	-2.05794	0	0.0151852	0.2	1111	tags=68%, list=6%, signal=72%
GO_SPINDLE_ASSEMBLY	106	-0.607203	-2.0555	0	0.0157067	0.209	4730	tags=58%, list=25%, signal=77%
GO_POSITIVE_REGULATION_OF_DNA_REPLICATION	37	-0.655758	-2.05453	0	0.0155094	0.211	4059	tags=57%, list=21%, signal=72%
GO_CELL_CYCLE_CHECKPOINT	214	-0.576292	-2.05443	0	0.0152071	0.212	2524	tags=43%, list=13%, signal=48%
GO_MITOTIC_METAPHASE_PLATE_CONGRESSION	44	-0.704146	-2.05291	0	0.0152693	0.217	887	tags=41%, list=5%, signal=43%
GO_REGULATION_OF_NUCLEAR_DIVISION	206	-0.530419	-2.04722	0.00197239	0.0163621	0.227	2133	tags=33%, list=11%, signal=36%
GO_REGULATION_OF_CELL_CYCLE_PHASE_TRANSITION	436	-0.520927	-2.04702	0	0.0160513	0.227	4743	tags=50%, list=25%, signal=65%
GO_POSTREPLICATION_REPAIR	51	-0.644878	-2.0457	0	0.0159205	0.23	4249	tags=61%, list=22%, signal=78%
GO_NEGATIVE_REGULATION_OF_PROTEIN_MODIFICATION_BY_SMALL_PROTEIN_CONJUGATION_OR_REMOVAL	82	-0.521357	-2.04566	0	0.0156377	0.23	3673	tags=43%, list=19%, signal=53%
GO_REGULATION_OF_TRANSCRIPTION_INVOLVED_IN_G1_S_TRANSITION_OF_MITOTIC_CELL_CYCLE	28	-0.771458	-2.0437	0	0.0156981	0.233	2991	tags=79%, list=16%, signal=93%
GO_INTERLEUKIN_1_MEDIATED_SIGNALING_PATHWAY	99	-0.563748	-2.04319	0	0.0154646	0.235	5564	tags=63%, list=29%, signal=88%
GO_POSITIVE_REGULATION_OF_DOUBLE_STRAND_BREAK_REPAIR	31	-0.633722	-2.04192	0	0.0154771	0.237	1978	tags=39%, list=10%, signal=43%
GO_RESPONSE_TO_IONIZING_RADIATION	146	-0.534545	-2.04105	0	0.015514	0.241	2491	tags=38%, list=13%, signal=43%
GO_CELL_CYCLE_G1_S_PHASE_TRANSITION	253	-0.522161	-2.03929	0	0.0154803	0.243	3108	tags=40%, list=16%, signal=47%
GO_HEMATOPOIETIC_PROGENITOR_CELL_DIFFERENTIATION	161	-0.474635	-2.0325	0	0.0165439	0.261	4499	tags=42%, list=23%, signal=55%
GO_REGULATION_OF_SIGNAL_TRANSDUCTION_BY_P53_CLASS_MEDIATOR	178	-0.54566	-2.03184	0	0.016392	0.262	4160	tags=49%, list=22%, signal=62%
GO_MITOTIC_G2_M_TRANSITION_CHECKPOINT	30	-0.705175	-2.03013	0	0.016401	0.264	3602	tags=67%, list=19%, signal=82%
GO_PROTEIN_LOCALIZATION_TO_KINETOCHORE	17	-0.884212	-2.02984	0	0.0162831	0.265	1111	tags=76%, list=6%, signal=81%
GO_REGULATION_OF_RESPONSE_TO_DNA_DAMAGE_STIMULUS	208	-0.521736	-2.02548	0	0.0167645	0.27	4249	tags=42%, list=22%, signal=54%
GO_PROTEIN_LOCALIZATION_TO_CHROMOSOME	84	-0.650043	-2.01832	0	0.0184035	0.289	2285	tags=48%, list=12%, signal=54%
GO_MEIOSIS_I_CELL_CYCLE_PROCESS	118	-0.576613	-2.0182	0	0.0181498	0.289	2182	tags=36%, list=11%, signal=40%
GO_DNA_DEPENDENT_DNA_REPLICATION_MAINTENANCE_OF_FIDELITY	42	-0.71533	-2.01785	0.00206186	0.0179024	0.289	2894	tags=60%, list=15%, signal=70%
GO_ANTIGEN_PROCESSING_AND_PRESENTATION_OF_EXOGENOUS_PEPTIDE_ANTIGEN_VIA_MHC_CLASS_I	72	-0.626112	-2.01731	0.00422833	0.0177145	0.29	4235	tags=60%, list=22%, signal=76%
GO_ANTIGEN_PROCESSING_AND_PRESENTATION_OF_PEPTIDE_ANTIGEN	166	-0.512868	-2.01542	0	0.0179414	0.296	3781	tags=42%, list=20%, signal=51%
GO_REGULATION_OF_DOUBLE_STRAND_BREAK_REPAIR_VIA_NONHOMOLOGOUS_END_JOINING	22	-0.688082	-2.01409	0.00202429	0.0180468	0.302	2986	tags=55%, list=15%, signal=64%
GO_NON_CANONICAL_WNT_SIGNALING_PATHWAY	149	-0.495829	-2.01266	0	0.0180769	0.308	5577	tags=52%, list=29%, signal=73%
GO_KINETOCHORE_ORGANIZATION	21	-0.817687	-2.01131	0.00204499	0.018212	0.315	1298	tags=62%, list=7%, signal=66%
GO_REGULATION_OF_EXIT_FROM_MITOSIS	19	-0.666853	-2.01046	0	0.0181685	0.317	411	tags=26%, list=2%, signal=27%
GO_G0_TO_G1_TRANSITION	44	-0.651117	-2.00942	0	0.0180589	0.318	4460	tags=64%, list=23%, signal=83%
GO_MITOTIC_SPINDLE_ASSEMBLY	54	-0.680236	-2.00279	0	0.0194222	0.339	4926	tags=76%, list=26%, signal=102%
GO_METAPHASE_PLATE_CONGRESSION	57	-0.665432	-1.99774	0	0.0206862	0.355	1729	tags=44%, list=9%, signal=48%
GO_BLASTOCYST_GROWTH	19	-0.725404	-1.99517	0.00395257	0.0211218	0.36	2307	tags=47%, list=12%, signal=54%
GO_NUCLEOSIDE_MONOPHOSPHATE_BIOSYNTHETIC_PROCESS	44	-0.612672	-1.99505	0	0.020858	0.36	3471	tags=48%, list=18%, signal=58%
GO_DNA_REPLICATION_CHECKPOINT	16	-0.877752	-1.99399	0	0.0208762	0.363	2336	tags=94%, list=12%, signal=107%
GO_ESTABLISHMENT_OF_PROTEIN_LOCALIZATION_TO_CHROMOSOME	27	-0.715464	-1.99388	0	0.0206086	0.363	2285	tags=59%, list=12%, signal=67%
GO_NEGATIVE_REGULATION_OF_NUCLEAR_DIVISION	59	-0.635248	-1.99182	0.00205339	0.0209138	0.367	1856	tags=44%, list=10%, signal=49%
GO_INTERSTRAND_CROSS_LINK_REPAIR	53	-0.675945	-1.99171	0	0.0206962	0.367	1843	tags=51%, list=10%, signal=56%
GO_PROTEIN_SUMOYLATION	78	-0.60884	-1.9902	0	0.0208429	0.372	4426	tags=62%, list=23%, signal=80%
GO_REPLICATION_FORK_PROCESSING	32	-0.698564	-1.98832	0.00204499	0.0210244	0.377	1776	tags=50%, list=9%, signal=55%
GO_REGULATION_OF_SPINDLE_ORGANIZATION	41	-0.6622	-1.98696	0.00204918	0.0211349	0.385	4310	tags=63%, list=22%, signal=81%
GO_POSITIVE_REGULATION_OF_RESPONSE_TO_DNA_DAMAGE_STIMULUS	95	-0.528275	-1.98597	0	0.0210996	0.388	4249	tags=42%, list=22%, signal=54%
GO_SCF_DEPENDENT_PROTEASOMAL_UBIQUITIN_DEPENDENT_PROTEIN_CATABOLIC_PROCESS	89	-0.568609	-1.98285	0	0.0216158	0.394	4235	tags=56%, list=22%, signal=72%
GO_DNA_INTEGRITY_CHECKPOINT	156	-0.558813	-1.98104	0.00401606	0.021802	0.396	2349	tags=42%, list=12%, signal=47%
GO_NEGATIVE_REGULATION_OF_DNA_DEPENDENT_DNA_REPLICATION	25	-0.755787	-1.98077	0.00197628	0.0216468	0.396	2734	tags=68%, list=14%, signal=79%
GO_DNA_BIOSYNTHETIC_PROCESS	187	-0.504592	-1.97823	0	0.022383	0.407	3315	tags=39%, list=17%, signal=46%
GO_TRANSCRIPTION_COUPLED_NUCLEOTIDE_EXCISION_REPAIR	73	-0.600286	-1.97691	0.00197239	0.0225349	0.411	3971	tags=53%, list=21%, signal=67%
GO_ANAPHASE_PROMOTING_COMPLEX_DEPENDENT_CATABOLIC_PROCESS	81	-0.667589	-1.97656	0.0019802	0.0223189	0.411	4235	tags=73%, list=22%, signal=93%
GO_SIGNAL_TRANSDUCTION_BY_P53_CLASS_MEDIATOR	265	-0.501894	-1.97327	0	0.0230374	0.42	4176	tags=46%, list=22%, signal=57%
GO_DNA_STRAND_ELONGATION	21	-0.831461	-1.97283	0	0.0228438	0.421	2312	tags=86%, list=12%, signal=97%
GO_SISTER_CHROMATID_COHESION	56	-0.648195	-1.97159	0.00399202	0.0229394	0.426	2106	tags=46%, list=11%, signal=52%
GO_CELLULAR_RESPONSE_TO_HEAT	131	-0.529195	-1.96746	0	0.0238051	0.436	4930	tags=53%, list=26%, signal=71%
GO_PROTEIN_MODIFICATION_BY_SMALL_PROTEIN_REMOVAL	281	-0.498496	-1.96458	0	0.024519	0.446	3781	tags=40%, list=20%, signal=49%
GO_MULTI_ORGANISM_LOCALIZATION	71	-0.581861	-1.96323	0	0.024727	0.448	4698	tags=54%, list=24%, signal=71%
GO_NON_RECOMBINATIONAL_REPAIR	96	-0.557627	-1.96298	0	0.0245622	0.45	2393	tags=36%, list=12%, signal=41%
GO_NEGATIVE_REGULATION_OF_DNA_REPLICATION	39	-0.661419	-1.96113	0.006	0.0249275	0.458	3128	tags=56%, list=16%, signal=67%
GO_MITOTIC_CHROMOSOME_CONDENSATION	17	-0.802348	-1.96084	0.00208333	0.0247417	0.458	1328	tags=65%, list=7%, signal=69%
GO_POSITIVE_REGULATION_OF_DNA_REPAIR	65	-0.565226	-1.96068	0	0.0245667	0.458	4878	tags=49%, list=25%, signal=66%
GO_CENTROMERE_COMPLEX_ASSEMBLY	54	-0.698069	-1.95877	0.00204082	0.0250013	0.463	2366	tags=52%, list=12%, signal=59%
GO_ANTIGEN_PROCESSING_AND_PRESENTATION_OF_PEPTIDE_ANTIGEN_VIA_MHC_CLASS_I	88	-0.563199	-1.95812	0.00617284	0.0249284	0.463	4235	tags=50%, list=22%, signal=64%
GO_REGULATION_OF_PROTEIN_MODIFICATION_BY_SMALL_PROTEIN_CONJUGATION_OR_REMOVAL	217	-0.467269	-1.95501	0	0.0256671	0.473	4408	tags=42%, list=23%, signal=54%
GO_REGULATION_OF_DNA_RECOMBINATION	101	-0.530534	-1.95478	0.0020202	0.0254443	0.473	3170	tags=41%, list=16%, signal=48%
GO_POSITIVE_REGULATION_OF_CELL_CYCLE_G2_M_PHASE_TRANSITION	31	-0.669682	-1.95464	0.00195695	0.025252	0.473	1572	tags=42%, list=8%, signal=46%
GO_G2_DNA_DAMAGE_CHECKPOINT	31	-0.649277	-1.9538	0.00202429	0.0252925	0.476	3602	tags=55%, list=19%, signal=67%
GO_REGULATION_OF_CHROMOSOME_SEGREGATION	100	-0.628474	-1.95337	0.00610998	0.0251742	0.476	1856	tags=45%, list=10%, signal=50%
GO_NEGATIVE_REGULATION_OF_DNA_REPAIR	33	-0.659443	-1.95228	0	0.0254034	0.484	3378	tags=58%, list=18%, signal=70%
GO_MICROTUBULE_ORGANIZING_CENTER_ORGANIZATION	133	-0.564021	-1.95054	0	0.0256517	0.488	4207	tags=50%, list=22%, signal=64%
GO_NUCLEIC_ACID_PHOSPHODIESTER_BOND_HYDROLYSIS	283	-0.503819	-1.95048	0	0.0254271	0.488	4179	tags=46%, list=22%, signal=57%
GO_RIBONUCLEOSIDE_MONOPHOSPHATE_BIOSYNTHETIC_PROCESS	33	-0.63417	-1.94978	0	0.0253909	0.49	3471	tags=52%, list=18%, signal=63%
GO_REGULATION_OF_TYPE_I_INTERFERON_MEDIATED_SIGNALING_PATHWAY	29	-0.605433	-1.94845	0.00202429	0.025575	0.493	5794	tags=76%, list=30%, signal=108%
GO_CELLULAR_PROTEIN_CONTAINING_COMPLEX_LOCALIZATION	24	-0.637276	-1.9475	0	0.0256319	0.497	3785	tags=54%, list=20%, signal=67%
GO_TRANSPORT_OF_VIRUS	58	-0.591677	-1.94637	0.00199601	0.0256827	0.506	4660	tags=53%, list=24%, signal=70%
GO_CELLULAR_RESPONSE_TO_OXYGEN_LEVELS	219	-0.446832	-1.94632	0	0.0254859	0.507	4523	tags=38%, list=23%, signal=50%
GO_HISTONE_PHOSPHORYLATION	38	-0.594412	-1.94513	0	0.0255033	0.512	2257	tags=39%, list=12%, signal=45%
GO_REGULATION_OF_MRNA_CATABOLIC_PROCESS	195	-0.51261	-1.94483	0	0.0253924	0.514	4235	tags=48%, list=22%, signal=60%
GO_METAPHASE_ANAPHASE_TRANSITION_OF_CELL_CYCLE	56	-0.649676	-1.94458	0.0060241	0.0252506	0.515	1856	tags=48%, list=10%, signal=53%
GO_REGULATION_OF_UBIQUITIN_PROTEIN_LIGASE_ACTIVITY	21	-0.687676	-1.94297	0.00394477	0.0253926	0.519	877	tags=38%, list=5%, signal=40%
GO_DNA_GEOMETRIC_CHANGE	92	-0.62437	-1.94211	0.00202429	0.0254498	0.525	3581	tags=57%, list=19%, signal=69%
GO_NUCLEOTIDE_EXCISION_REPAIR_DNA_GAP_FILLING	23	-0.710203	-1.9416	0	0.025439	0.527	3871	tags=70%, list=20%, signal=87%
GO_DNA_DAMAGE_RESPONSE_DETECTION_OF_DNA_DAMAGE	38	-0.650995	-1.93974	0.00795229	0.0258162	0.533	3871	tags=61%, list=20%, signal=76%
GO_NIK_NF_KAPPAB_SIGNALING	162	-0.44877	-1.93972	0	0.0256235	0.534	5155	tags=43%, list=27%, signal=58%
GO_INTRA_S_DNA_DAMAGE_CHECKPOINT	15	-0.753845	-1.9384	0	0.0257744	0.536	2336	tags=73%, list=12%, signal=83%
GO_SIGNAL_TRANSDUCTION_IN_RESPONSE_TO_DNA_DAMAGE	130	-0.513488	-1.93737	0	0.0258902	0.541	3418	tags=38%, list=18%, signal=46%
GO_REGULATION_OF_UBIQUITIN_PROTEIN_TRANSFERASE_ACTIVITY	51	-0.556574	-1.93634	0	0.0260703	0.545	4587	tags=49%, list=24%, signal=64%
GO_NEGATIVE_REGULATION_OF_METAPHASE_ANAPHASE_TRANSITION_OF_CELL_CYCLE	37	-0.697552	-1.93279	0.00205339	0.0268806	0.557	1856	tags=54%, list=10%, signal=60%
GO_CYTOKINESIS	166	-0.486312	-1.93006	0	0.0277522	0.57	3440	tags=35%, list=18%, signal=42%
GO_CYTOSKELETON_DEPENDENT_CYTOKINESIS	97	-0.520678	-1.92816	0	0.0282342	0.576	3440	tags=41%, list=18%, signal=50%
GO_FC_RECEPTOR_SIGNALING_PATHWAY	179	-0.476071	-1.92585	0.00210526	0.0287763	0.58	4801	tags=45%, list=25%, signal=60%
GO_RNA_EXPORT_FROM_NUCLEUS	136	-0.612988	-1.92467	0	0.0290744	0.584	4948	tags=63%, list=26%, signal=84%
GO_CHROMOSOME_SEPARATION	89	-0.611483	-1.92344	0.00609756	0.0293065	0.587	3899	tags=55%, list=20%, signal=69%
GO_REGULATION_OF_TRANSCRIPTION_FROM_RNA_POLYMERASE_II_PROMOTER_IN_RESPONSE_TO_HYPOXIA	76	-0.566776	-1.92109	0.00408998	0.0299068	0.595	4381	tags=55%, list=23%, signal=71%
GO_PROTEIN_POLYUBIQUITINATION	305	-0.481281	-1.92072	0	0.0297914	0.596	4249	tags=43%, list=22%, signal=55%
GO_NEGATIVE_REGULATION_OF_CHROMOSOME_SEGREGATION	44	-0.671868	-1.91993	0.00618557	0.0299074	0.601	1856	tags=50%, list=10%, signal=55%
GO_REGULATION_OF_DNA_METABOLIC_PROCESS	283	-0.502643	-1.91906	0	0.0299887	0.603	4073	tags=42%, list=21%, signal=53%
GO_MRNA_TRANSPORT	147	-0.580596	-1.91894	0	0.0297698	0.603	4948	tags=59%, list=26%, signal=78%
GO_REGULATION_OF_SISTER_CHROMATID_SEGREGATION	79	-0.616912	-1.91871	0.00612245	0.0296684	0.605	1856	tags=43%, list=10%, signal=47%
GO_ATTACHMENT_OF_SPINDLE_MICROTUBULES_TO_KINETOCHORE	32	-0.705345	-1.91744	0.00787402	0.0298785	0.606	1820	tags=53%, list=9%, signal=59%
GO_RESPONSE_TO_HEAT	171	-0.483035	-1.91742	0	0.0296801	0.606	4930	tags=47%, list=26%, signal=62%
GO_DNA_REPLICATION_INDEPENDENT_NUCLEOSOME_ORGANIZATION	55	-0.677969	-1.91531	0.00408163	0.0301087	0.611	2516	tags=53%, list=13%, signal=60%
GO_TELOMERE_MAINTENANCE_VIA_SEMI_CONSERVATIVE_REPLICATION	28	-0.753196	-1.91509	0.01002	0.0299273	0.611	3871	tags=82%, list=20%, signal=103%
GO_NEGATIVE_REGULATION_OF_DOUBLE_STRAND_BREAK_REPAIR_VIA_HOMOLOGOUS_RECOMBINATION	18	-0.724769	-1.91484	0	0.0298476	0.612	1498	tags=50%, list=8%, signal=54%
GO_MITOTIC_CYTOKINESIS	70	-0.550206	-1.91396	0	0.0297964	0.612	1599	tags=34%, list=8%, signal=37%
GO_POSITIVE_REGULATION_OF_PROTEIN_LOCALIZATION_TO_NUCLEUS	73	-0.524588	-1.91119	0	0.0306765	0.619	6574	tags=62%, list=34%, signal=93%
GO_SIGNAL_TRANSDUCTION_INVOLVED_IN_CELL_CYCLE_CHECKPOINT	72	-0.555201	-1.91019	0.00205761	0.0308396	0.626	2524	tags=40%, list=13%, signal=46%
GO_POSITIVE_REGULATION_OF_MITOTIC_CELL_CYCLE	151	-0.495046	-1.9101	0.00395257	0.0306542	0.626	5291	tags=48%, list=27%, signal=65%
GO_CELL_DIFFERENTIATION_INVOLVED_IN_EMBRYONIC_PLACENTA_DEVELOPMENT	25	-0.605025	-1.90826	0.002079	0.0309582	0.63	4304	tags=56%, list=22%, signal=72%
GO_MRNA_EXPORT_FROM_NUCLEUS	110	-0.612945	-1.90825	0	0.0307583	0.63	4948	tags=65%, list=26%, signal=86%
GO_ATP_DEPENDENT_CHROMATIN_REMODELING	81	-0.619808	-1.90746	0.0020202	0.0308197	0.633	4017	tags=57%, list=21%, signal=71%
GO_BLASTOCYST_DEVELOPMENT	98	-0.487681	-1.9073	0	0.03068	0.635	1811	tags=27%, list=9%, signal=29%
GO_KINETOCHORE_ASSEMBLY	16	-0.758378	-1.907	0.00607287	0.0305583	0.636	1298	tags=50%, list=7%, signal=54%
GO_MRNA_3_END_PROCESSING	98	-0.608789	-1.90639	0	0.0305203	0.638	5033	tags=66%, list=26%, signal=89%
GO_NUCLEOTIDE_BINDING_DOMAIN_LEUCINE_RICH_REPEAT_CONTAINING_RECEPTOR_SIGNALING_PATHWAY	36	-0.59341	-1.90542	0.00413223	0.0306038	0.644	3646	tags=44%, list=19%, signal=55%
GO_MITOTIC_DNA_INTEGRITY_CHECKPOINT	106	-0.537468	-1.90285	0	0.0311951	0.648	2524	tags=42%, list=13%, signal=47%
GO_ESTABLISHMENT_OF_PROTEIN_LOCALIZATION_TO_TELOMERE	18	-0.764504	-1.90249	0.0040568	0.0311132	0.651	2285	tags=72%, list=12%, signal=82%
GO_HOMOLOGOUS_RECOMBINATION	54	-0.602522	-1.90237	0	0.0309666	0.651	2176	tags=39%, list=11%, signal=44%
GO_CHROMATIN_REMODELING	170	-0.525143	-1.90119	0.00205339	0.0312247	0.654	4725	tags=49%, list=25%, signal=65%
GO_CENTROSOME_DUPLICATION	67	-0.575976	-1.89826	0	0.0320965	0.66	4207	tags=52%, list=22%, signal=67%
GO_NUCLEAR_TRANSPORT	334	-0.503256	-1.89713	0	0.032366	0.664	5000	tags=48%, list=26%, signal=64%
GO_TELOMERE_ORGANIZATION	172	-0.535496	-1.89668	0.0059761	0.0323955	0.664	4073	tags=47%, list=21%, signal=59%
GO_NUCLEAR_EXPORT	194	-0.552834	-1.89417	0	0.0331461	0.671	5159	tags=57%, list=27%, signal=77%
GO_REGULATION_OF_CELLULAR_KETONE_METABOLIC_PROCESS	131	-0.459756	-1.89355	0	0.0331872	0.678	4949	tags=42%, list=26%, signal=56%
GO_REGULATION_OF_CELLULAR_AMINO_ACID_METABOLIC_PROCESS	60	-0.626891	-1.89197	0.00413223	0.0336872	0.679	4235	tags=63%, list=22%, signal=81%
GO_POSITIVE_REGULATION_OF_DNA_TEMPLATED_TRANSCRIPTION_INITIATION	25	-0.601345	-1.89111	0	0.0337967	0.681	2696	tags=44%, list=14%, signal=51%
GO_POSITIVE_REGULATION_OF_VIRAL_TRANSCRIPTION	41	-0.619944	-1.89079	0.00204082	0.0337167	0.682	4855	tags=63%, list=25%, signal=85%
GO_CHROMOSOME_CONDENSATION	42	-0.610424	-1.88937	0.00618557	0.0340524	0.686	3170	tags=48%, list=16%, signal=57%
GO_ERROR_FREE_TRANSLESION_SYNTHESIS	19	-0.707789	-1.88898	0.004	0.0339989	0.686	3871	tags=68%, list=20%, signal=86%
GO_RNA_METHYLATION	78	-0.586904	-1.88659	0.00198413	0.0345931	0.693	4600	tags=56%, list=24%, signal=74%
GO_POSITIVE_REGULATION_OF_VIRAL_PROCESS	102	-0.497874	-1.88453	0	0.0351095	0.696	3060	tags=35%, list=16%, signal=42%
GO_TUMOR_NECROSIS_FACTOR_MEDIATED_SIGNALING_PATHWAY	162	-0.446655	-1.88385	0	0.03524	0.698	4947	tags=46%, list=26%, signal=61%
GO_DNA_CONFORMATION_CHANGE	290	-0.541752	-1.88298	0.00414079	0.0353887	0.701	4179	tags=46%, list=22%, signal=57%
GO_NUCLEOTIDE_EXCISION_REPAIR	108	-0.538194	-1.88124	0	0.0358099	0.706	3971	tags=46%, list=21%, signal=58%
GO_RNA_3_END_PROCESSING	142	-0.575893	-1.87994	0	0.0360611	0.708	5033	tags=61%, list=26%, signal=81%
GO_REGULATION_OF_MORPHOGENESIS_OF_AN_EPITHELIUM	177	-0.453529	-1.87801	0.00204918	0.0365292	0.712	4296	tags=39%, list=22%, signal=50%
GO_RNA_SPLICING_VIA_TRANSESTERIFICATION_REACTIONS	334	-0.551886	-1.87735	0.00796813	0.0366353	0.718	4967	tags=57%, list=26%, signal=76%
GO_NUCLEAR_ENVELOPE_ORGANIZATION	52	-0.543979	-1.87649	0	0.0367878	0.723	2887	tags=37%, list=15%, signal=43%
GO_NCRNA_EXPORT_FROM_NUCLEUS	39	-0.68839	-1.87595	0.00199203	0.0367393	0.724	3121	tags=64%, list=16%, signal=76%
GO_REGULATION_OF_CYCLIN_DEPENDENT_PROTEIN_KINASE_ACTIVITY	100	-0.483913	-1.87555	0.00408998	0.0366796	0.724	4495	tags=42%, list=23%, signal=54%
GO_RNA_LOCALIZATION	226	-0.549621	-1.87194	0.00205339	0.0377531	0.731	4948	tags=56%, list=26%, signal=75%
GO_REGULATION_OF_CENTROSOME_CYCLE	58	-0.586209	-1.87035	0.00627615	0.0382253	0.733	4207	tags=53%, list=22%, signal=68%
GO_NUCLEOBASE_CONTAINING_COMPOUND_TRANSPORT	236	-0.513226	-1.86991	0.00202429	0.0382374	0.734	4948	tags=51%, list=26%, signal=68%
GO_REGULATION_OF_CYTOKINESIS	87	-0.509281	-1.86873	0	0.0385605	0.736	2148	tags=29%, list=11%, signal=32%
GO_REGULATION_OF_CELLULAR_AMINE_METABOLIC_PROCESS	79	-0.542293	-1.86836	0.00209205	0.0385951	0.737	4372	tags=52%, list=23%, signal=67%
GO_REGULATION_OF_CHROMOSOME_SEPARATION	61	-0.614594	-1.86823	0.0121212	0.0384785	0.737	3803	tags=57%, list=20%, signal=71%
GO_NEGATIVE_REGULATION_OF_CHROMOSOME_ORGANIZATION	141	-0.532065	-1.86745	0.0103093	0.0385976	0.741	4652	tags=48%, list=24%, signal=63%
GO_POSITIVE_REGULATION_OF_TRANSCRIPTION_INITIATION_FROM_RNA_POLYMERASE_II_PROMOTER	18	-0.650702	-1.86697	0.00625	0.0386051	0.741	2696	tags=56%, list=14%, signal=65%
GO_NCRNA_TRANSCRIPTION	104	-0.554047	-1.8653	0.00201207	0.0391073	0.745	4910	tags=59%, list=25%, signal=78%
GO_NUCLEUS_ORGANIZATION	127	-0.499057	-1.86497	0.0020202	0.0390567	0.746	6276	tags=54%, list=33%, signal=80%
GO_HISTONE_EXCHANGE	58	-0.645751	-1.86458	0.00813008	0.0390426	0.747	2366	tags=48%, list=12%, signal=55%
GO_CELLULAR_RESPONSE_TO_ESTRADIOL_STIMULUS	34	-0.545585	-1.8624	0.00421053	0.0396077	0.752	3488	tags=38%, list=18%, signal=47%
GO_REGULATION_OF_CELLULAR_RESPONSE_TO_HEAT	79	-0.575291	-1.85977	0	0.0405405	0.759	4660	tags=58%, list=24%, signal=76%
GO_TRNA_TRANSPORT	36	-0.698592	-1.85916	0	0.0405367	0.76	3121	tags=67%, list=16%, signal=79%
GO_REGULATION_OF_SPINDLE_ASSEMBLY	27	-0.656405	-1.85734	0.00209205	0.0411419	0.767	5683	tags=78%, list=29%, signal=110%
GO_PROTEIN_CONTAINING_COMPLEX_LOCALIZATION	280	-0.489622	-1.85721	0	0.0409704	0.767	4948	tags=48%, list=26%, signal=64%
GO_CHROMATIN_REMODELING_AT_CENTROMERE	46	-0.700189	-1.85528	0.00410678	0.0416676	0.773	2366	tags=54%, list=12%, signal=62%
GO_REGULATION_OF_PROTEIN_LOCALIZATION_TO_NUCLEUS	111	-0.470886	-1.8548	0.0020202	0.0416852	0.775	4500	tags=41%, list=23%, signal=54%
GO_RNA_SPLICING	421	-0.528893	-1.85338	0.00601202	0.0420818	0.777	4967	tags=54%, list=26%, signal=71%
GO_RESPONSE_TO_GAMMA_RADIATION	53	-0.526402	-1.85085	0.00204082	0.0429814	0.783	2491	tags=36%, list=13%, signal=41%
GO_ERROR_PRONE_TRANSLESION_SYNTHESIS	20	-0.676851	-1.85074	0.00414079	0.0428374	0.783	3871	tags=60%, list=20%, signal=75%
GO_REGULATION_OF_PROTEIN_POLYUBIQUITINATION	21	-0.617582	-1.85069	0.0125786	0.0426493	0.784	3964	tags=57%, list=21%, signal=72%
GO_SPINDLE_LOCALIZATION	42	-0.579716	-1.84799	0.00604839	0.0435082	0.79	2887	tags=43%, list=15%, signal=50%
GO_REGULATION_OF_CHROMOSOME_ORGANIZATION	333	-0.495095	-1.84737	0.00833333	0.0435902	0.79	4073	tags=42%, list=21%, signal=52%
GO_INNATE_IMMUNE_RESPONSE_ACTIVATING_CELL_SURFACE_RECEPTOR_SIGNALING_PATHWAY	114	-0.467457	-1.84513	0.00211864	0.0443394	0.795	4801	tags=46%, list=25%, signal=60%
GO_POSITIVE_REGULATION_OF_CANONICAL_WNT_SIGNALING_PATHWAY	139	-0.462755	-1.84484	0.00206612	0.0442899	0.796	4834	tags=44%, list=25%, signal=58%
GO_NUCLEOSIDE_METABOLIC_PROCESS	51	-0.476929	-1.84349	0	0.0446961	0.798	2506	tags=27%, list=13%, signal=31%
GO_HOMOLOGOUS_CHROMOSOME_SEGREGATION	55	-0.551141	-1.84264	0.00808081	0.0449376	0.802	2182	tags=35%, list=11%, signal=39%
GO_POSITIVE_REGULATION_OF_CYCLIN_DEPENDENT_PROTEIN_KINASE_ACTIVITY	33	-0.551995	-1.84119	0.00399202	0.0453877	0.803	2885	tags=39%, list=15%, signal=46%
GO_MALE_MEIOTIC_NUCLEAR_DIVISION	47	-0.544233	-1.84045	0.00203666	0.0454826	0.804	2182	tags=26%, list=11%, signal=29%
GO_ESTABLISHMENT_OF_RNA_LOCALIZATION	193	-0.538422	-1.83989	0.00826446	0.0455458	0.807	4948	tags=55%, list=26%, signal=73%
GO_POSITIVE_REGULATION_OF_CELL_CYCLE	382	-0.443081	-1.83871	0.00204082	0.0459654	0.809	5231	tags=42%, list=27%, signal=56%
GO_DNA_TEMPLATED_TRANSCRIPTION_ELONGATION	109	-0.550557	-1.83836	0.00407332	0.0459148	0.811	4855	tags=57%, list=25%, signal=76%
GO_NEGATIVE_REGULATION_OF_RESPONSE_TO_DNA_DAMAGE_STIMULUS	80	-0.499565	-1.83674	0.00197628	0.0463441	0.813	2994	tags=35%, list=16%, signal=41%
GO_CILIARY_BASAL_BODY_PLASMA_MEMBRANE_DOCKING	95	-0.562026	-1.8341	0.004	0.0473866	0.818	4646	tags=57%, list=24%, signal=75%
GO_MITOCHONDRION_MORPHOGENESIS	20	-0.612325	-1.83394	0	0.047227	0.818	4632	tags=60%, list=24%, signal=79%
GO_CYTOPLASMIC_SEQUESTERING_OF_PROTEIN	24	-0.596477	-1.83188	0.00606061	0.0479039	0.824	6361	tags=63%, list=33%, signal=93%
GO_POSITIVE_REGULATION_OF_ESTABLISHMENT_OF_PROTEIN_LOCALIZATION_TO_MITOCHONDRION	58	-0.500669	-1.83044	0.00809717	0.0483731	0.824	3741	tags=41%, list=19%, signal=51%
GO_REGULATION_OF_CENTROSOME_DUPLICATION	43	-0.559817	-1.83	0.0019802	0.048387	0.824	4207	tags=51%, list=22%, signal=65%
GO_BASE_EXCISION_REPAIR	42	-0.59211	-1.8271	0.00813008	0.0496969	0.839	2986	tags=50%, list=15%, signal=59%
GO_CENTROSOME_SEPARATION	15	-0.725347	-1.82482	0.00407332	0.0505433	0.841	1172	tags=47%, list=6%, signal=50%
GO_RESPONSE_TO_INTERLEUKIN_1	194	-0.425632	-1.82308	0.00412371	0.0512365	0.843	5564	tags=44%, list=29%, signal=62%
GO_REGULATION_OF_MITOTIC_SPINDLE_ASSEMBLY	20	-0.686753	-1.82285	0.00204918	0.0511398	0.843	5370	tags=80%, list=28%, signal=111%
GO_SYNAPSIS	46	-0.561038	-1.82283	0.008	0.0509225	0.843	2182	tags=37%, list=11%, signal=42%
GO_REGULATION_OF_RESPONSE_TO_INTERFERON_GAMMA	25	-0.591874	-1.82207	0.00619835	0.0510643	0.844	2460	tags=36%, list=13%, signal=41%
GO_PROTEIN_LOCALIZATION_TO_NUCLEUS	246	-0.446442	-1.82154	0.00409836	0.051082	0.844	6271	tags=50%, list=33%, signal=73%
GO_MEMBRANE_DOCKING	177	-0.467534	-1.82054	0.00408998	0.0514085	0.847	4646	tags=44%, list=24%, signal=58%
GO_ANTIGEN_PROCESSING_AND_PRESENTATION	200	-0.445139	-1.82044	0.00410678	0.0512456	0.847	4986	tags=44%, list=26%, signal=59%
GO_MRNA_MODIFICATION	22	-0.66664	-1.81818	0.00610998	0.0522435	0.852	3463	tags=59%, list=18%, signal=72%
GO_CELLULAR_RESPONSE_TO_IONIZING_RADIATION	70	-0.493966	-1.81812	0.00211416	0.0520405	0.852	3238	tags=39%, list=17%, signal=46%
GO_PROTEASOMAL_PROTEIN_CATABOLIC_PROCESS	464	-0.426146	-1.81701	0	0.0523816	0.852	4235	tags=37%, list=22%, signal=47%
GO_POSITIVE_REGULATION_OF_DNA_METABOLIC_PROCESS	158	-0.486395	-1.81467	0.00617284	0.0534272	0.853	4249	tags=42%, list=22%, signal=53%
GO_MEIOTIC_CHROMOSOME_SEPARATION	25	-0.639886	-1.81099	0.01222	0.0550543	0.865	1390	tags=36%, list=7%, signal=39%
GO_T_CELL_RECEPTOR_SIGNALING_PATHWAY	181	-0.438546	-1.81077	0.0102249	0.05498	0.867	6004	tags=50%, list=31%, signal=72%
GO_REGULATION_OF_NUCLEAR_CELL_CYCLE_DNA_REPLICATION	16	-0.656608	-1.81044	0.00411523	0.0549274	0.867	2257	tags=38%, list=12%, signal=42%
GO_PURINE_NUCLEOSIDE_MONOPHOSPHATE_BIOSYNTHETIC_PROCESS	20	-0.654775	-1.80798	0.00392927	0.055964	0.872	3471	tags=60%, list=18%, signal=73%
GO_POSITIVE_REGULATION_OF_CHROMOSOME_SEGREGATION	28	-0.655276	-1.80689	0.0040404	0.0564551	0.875	3724	tags=61%, list=19%, signal=75%
GO_POSITIVE_REGULATION_OF_TELOMERASE_RNA_LOCALIZATION_TO_CAJAL_BODY	15	-0.784562	-1.80579	0.00957854	0.0567655	0.878	2285	tags=67%, list=12%, signal=76%
GO_DNA_METHYLATION_OR_DEMETHYLATION	88	-0.491557	-1.80512	0.00209205	0.0568759	0.879	6347	tags=55%, list=33%, signal=81%
GO_MITOTIC_G2_DNA_DAMAGE_CHECKPOINT	20	-0.625912	-1.80464	0.002079	0.0569016	0.88	3602	tags=55%, list=19%, signal=68%
GO_EXIT_FROM_MITOSIS	31	-0.52988	-1.8044	0.00200401	0.056826	0.88	2876	tags=32%, list=15%, signal=38%
GO_POSITIVE_REGULATION_OF_PROTEIN_COMPLEX_ASSEMBLY	244	-0.392642	-1.80413	0	0.0566961	0.881	4834	tags=37%, list=25%, signal=49%
GO_RESPONSE_TO_INTERLEUKIN_12	49	-0.495264	-1.80136	0.00833333	0.0581651	0.883	1918	tags=27%, list=10%, signal=29%
GO_NEGATIVE_REGULATION_OF_TYPE_I_INTERFERON_PRODUCTION	44	-0.558701	-1.80062	0.014862	0.0583329	0.884	2129	tags=36%, list=11%, signal=41%
GO_NUCLEOTIDE_EXCISION_REPAIR_DNA_INCISION	39	-0.588925	-1.8	0.00616016	0.0584749	0.884	3971	tags=51%, list=21%, signal=64%
GO_NEGATIVE_REGULATION_OF_DNA_METABOLIC_PROCESS	100	-0.498386	-1.79971	0.0101215	0.0583621	0.884	6445	tags=60%, list=33%, signal=90%
GO_SNRNA_TRANSCRIPTION	72	-0.553409	-1.79854	0	0.0588392	0.888	5259	tags=58%, list=27%, signal=80%
GO_POSITIVE_REGULATION_OF_CELL_CYCLE_PHASE_TRANSITION	93	-0.497323	-1.7978	0.00992064	0.0590796	0.89	3724	tags=40%, list=19%, signal=49%
GO_DNA_TEMPLATED_TRANSCRIPTION_TERMINATION	74	-0.591238	-1.79708	0.00994036	0.059275	0.89	4853	tags=65%, list=25%, signal=86%
GO_POSITIVE_REGULATION_OF_CELL_CYCLE_PROCESS	279	-0.447477	-1.79559	0.0123203	0.0599302	0.894	3812	tags=34%, list=20%, signal=42%
GO_TERMINATION_OF_RNA_POLYMERASE_II_TRANSCRIPTION	34	-0.642911	-1.79174	0.00393701	0.0617313	0.9	5884	tags=82%, list=31%, signal=118%
GO_POSITIVE_REGULATION_OF_UBIQUITIN_PROTEIN_TRANSFERASE_ACTIVITY	33	-0.555132	-1.78984	0	0.0627257	0.901	4587	tags=52%, list=24%, signal=67%
GO_MEMBRANE_DISASSEMBLY	16	-0.658704	-1.78869	0.014862	0.0632399	0.904	887	tags=31%, list=5%, signal=33%
GO_POSITIVE_REGULATION_OF_TELOMERE_MAINTENANCE_VIA_TELOMERE_LENGTHENING	37	-0.580601	-1.78724	0.0122449	0.0638122	0.905	3315	tags=49%, list=17%, signal=59%
GO_MITOTIC_RECOMBINATION	25	-0.646595	-1.78654	0.00203252	0.0640325	0.906	1717	tags=40%, list=9%, signal=44%
GO_REGULATION_OF_VIRAL_TRANSCRIPTION	64	-0.510587	-1.78626	0.00618557	0.0639403	0.906	5475	tags=56%, list=28%, signal=78%
GO_ORGANELLE_FUSION	120	-0.43092	-1.78407	0.00607287	0.0649721	0.909	5189	tags=38%, list=27%, signal=52%
GO_PROTEIN_DNA_COMPLEX_SUBUNIT_ORGANIZATION	269	-0.496539	-1.78371	0.00621118	0.0649119	0.91	4153	tags=41%, list=22%, signal=52%
GO_NEGATIVE_REGULATION_OF_ORGANELLE_ORGANIZATION	370	-0.411726	-1.78309	0.00412371	0.0650273	0.912	4675	tags=36%, list=24%, signal=47%
GO_REGULATION_OF_WATER_LOSS_VIA_SKIN	24	-0.617953	-1.78304	0.0118577	0.0648092	0.912	3553	tags=42%, list=18%, signal=51%
GO_DNA_DAMAGE_RESPONSE_SIGNAL_TRANSDUCTION_BY_P53_CLASS_MEDIATOR	106	-0.462348	-1.78303	0.00208768	0.0645635	0.912	4294	tags=39%, list=22%, signal=49%
GO_PROTEIN_LOCALIZATION_TO_CHROMATIN	28	-0.61321	-1.78297	0.00616016	0.0643202	0.912	2188	tags=43%, list=11%, signal=48%
GO_POSITIVE_REGULATION_OF_NUCLEOBASE_CONTAINING_COMPOUND_METABOLIC_PROCESS	229	-0.47563	-1.78234	0.0103093	0.0644796	0.914	4073	tags=40%, list=21%, signal=50%
GO_MISMATCH_REPAIR	33	-0.610838	-1.78108	0.0163934	0.0650157	0.918	2957	tags=45%, list=15%, signal=54%
GO_NEGATIVE_REGULATION_OF_NUCLEOBASE_CONTAINING_COMPOUND_METABOLIC_PROCESS	153	-0.481748	-1.77948	0.0103093	0.0656599	0.92	6445	tags=59%, list=33%, signal=89%
GO_POSITIVE_REGULATION_OF_PROTEIN_MODIFICATION_BY_SMALL_PROTEIN_CONJUGATION_OR_REMOVAL	128	-0.441133	-1.77783	0.00210084	0.0663779	0.92	4335	tags=40%, list=22%, signal=51%
GO_MIRNA_METABOLIC_PROCESS	21	-0.648467	-1.77777	0.00396825	0.0661582	0.92	4024	tags=57%, list=21%, signal=72%
GO_REGULATION_OF_DNA_TEMPLATED_TRANSCRIPTION_IN_RESPONSE_TO_STRESS	122	-0.461197	-1.77715	0.00209644	0.0662917	0.921	5114	tags=47%, list=27%, signal=63%
GO_NEGATIVE_REGULATION_OF_DNA_RECOMBINATION	43	-0.536905	-1.77499	0.00594059	0.0672648	0.923	3170	tags=40%, list=16%, signal=47%
GO_C_TERMINAL_PROTEIN_AMINO_ACID_MODIFICATION	15	-0.616945	-1.77273	0.00796813	0.0682499	0.927	2051	tags=33%, list=11%, signal=37%
GO_POSITIVE_REGULATION_OF_PEPTIDYL_THREONINE_PHOSPHORYLATION	29	-0.534055	-1.77262	0.00578035	0.0680688	0.927	6073	tags=55%, list=31%, signal=80%
GO_FEMALE_MEIOTIC_NUCLEAR_DIVISION	29	-0.593555	-1.77261	0.0122951	0.0678364	0.927	3450	tags=48%, list=18%, signal=59%
GO_REGULATION_OF_CELL_MATURATION	22	-0.558033	-1.77247	0.00614754	0.0676697	0.927	1172	tags=27%, list=6%, signal=29%
GO_REGULATION_OF_MICROTUBULE_BASED_PROCESS	210	-0.460882	-1.77177	0.00806452	0.0678545	0.928	4338	tags=41%, list=22%, signal=52%
GO_PROTEIN_LOCALIZATION_TO_CHROMOSOME_TELOMERIC_REGION	29	-0.616317	-1.77123	0.0137795	0.0679726	0.93	2285	tags=45%, list=12%, signal=51%
GO_NEGATIVE_REGULATION_OF_UBIQUITIN_PROTEIN_TRANSFERASE_ACTIVITY	16	-0.647752	-1.7701	0.00782779	0.0685443	0.935	3494	tags=50%, list=18%, signal=61%
GO_DNA_MODIFICATION	109	-0.463253	-1.76771	0.00208333	0.06974	0.937	6578	tags=55%, list=34%, signal=83%
GO_REGULATION_OF_DNA_DAMAGE_CHECKPOINT	17	-0.653397	-1.76721	0.00407332	0.069862	0.938	4698	tags=59%, list=24%, signal=78%
GO_CYTOKINETIC_PROCESS	39	-0.56026	-1.76551	0.00626305	0.0707753	0.939	3081	tags=41%, list=16%, signal=49%
GO_RNA_CAPPING	34	-0.584026	-1.76522	0.0159681	0.0706919	0.939	4855	tags=65%, list=25%, signal=86%
GO_REGULATION_OF_GENE_EXPRESSION_EPIGENETIC	319	-0.472324	-1.76408	0.018	0.0711488	0.939	4855	tags=46%, list=25%, signal=61%
GO_RNA_POLYADENYLATION	46	-0.592822	-1.76389	0.00400802	0.0710349	0.939	5323	tags=67%, list=28%, signal=93%
GO_TRNA_PROCESSING	128	-0.546127	-1.7636	0.0101215	0.0709063	0.939	5491	tags=63%, list=28%, signal=87%
GO_RNA_PHOSPHODIESTER_BOND_HYDROLYSIS	143	-0.469574	-1.76326	0.0020284	0.0708487	0.94	5459	tags=52%, list=28%, signal=72%
GO_POSITIVE_REGULATION_OF_TELOMERE_MAINTENANCE	51	-0.546536	-1.7621	0.0142566	0.0713764	0.94	4073	tags=49%, list=21%, signal=62%
GO_IMPORT_INTO_NUCLEUS	151	-0.452838	-1.76077	0.0118343	0.0720507	0.941	4699	tags=40%, list=24%, signal=53%
GO_GLYCOLYTIC_PROCESS	104	-0.471402	-1.75876	0.00411523	0.0729749	0.942	6840	tags=60%, list=35%, signal=92%
GO_TRNA_METABOLIC_PROCESS	175	-0.542668	-1.75856	0.01002	0.0728319	0.942	5491	tags=63%, list=28%, signal=87%
GO_REGULATION_OF_TRANSCRIPTION_INITIATION_FROM_RNA_POLYMERASE_II_PROMOTER	26	-0.562753	-1.758	0.0121457	0.0729632	0.942	2696	tags=42%, list=14%, signal=49%
GO_PROTEIN_IMPORT	181	-0.440292	-1.75704	0.00201207	0.0733091	0.942	5000	tags=41%, list=26%, signal=55%
GO_REGULATION_OF_HISTONE_H3_K9_METHYLATION	24	-0.607576	-1.75638	0.0125523	0.0735283	0.942	2494	tags=46%, list=13%, signal=53%
GO_PROTEIN_LOCALIZATION_TO_CYTOSKELETON	54	-0.531607	-1.75564	0.0140845	0.0737939	0.944	4018	tags=46%, list=21%, signal=58%
GO_RESPONSE_TO_ANTINEOPLASTIC_AGENT	91	-0.442129	-1.75434	0	0.0745048	0.944	4064	tags=36%, list=21%, signal=46%
GO_POSITIVE_REGULATION_OF_MITOCHONDRION_ORGANIZATION	116	-0.439336	-1.75338	0.00208768	0.0749456	0.946	4769	tags=42%, list=25%, signal=56%
GO_NEGATIVE_REGULATION_OF_BINDING	161	-0.396655	-1.75336	0.00410678	0.0747071	0.946	5900	tags=42%, list=31%, signal=60%
GO_NEGATIVE_REGULATION_OF_CELL_DIVISION	17	-0.580055	-1.7526	0.00833333	0.0750055	0.946	1652	tags=35%, list=9%, signal=39%
GO_POSITIVE_REGULATION_OF_DNA_BIOSYNTHETIC_PROCESS	66	-0.48877	-1.75257	0.0213592	0.0747874	0.946	2631	tags=36%, list=14%, signal=42%
GO_ENTRY_OF_BACTERIUM_INTO_HOST_CELL	15	-0.662629	-1.75219	0.0141988	0.0748181	0.946	4495	tags=67%, list=23%, signal=87%
GO_RNA_MODIFICATION	159	-0.498763	-1.75173	0.00204499	0.0748613	0.946	3463	tags=40%, list=18%, signal=48%
GO_ESTABLISHMENT_OF_MITOTIC_SPINDLE_LOCALIZATION	27	-0.59916	-1.75027	0.01417	0.0755879	0.948	611	tags=33%, list=3%, signal=34%
GO_NEGATIVE_REGULATION_OF_HISTONE_MODIFICATION	41	-0.546324	-1.75026	0.00831601	0.0753512	0.948	4652	tags=51%, list=24%, signal=67%
GO_MRNA_CIS_SPLICING_VIA_SPLICEOSOME	33	-0.625335	-1.7488	0.0101215	0.0760764	0.949	4948	tags=70%, list=26%, signal=94%
GO_REGULATION_OF_TRANSLATIONAL_INITIATION	75	-0.502451	-1.74871	0.01002	0.075873	0.949	2996	tags=37%, list=16%, signal=44%
GO_TRANSCRIPTION_ELONGATION_FROM_RNA_POLYMERASE_II_PROMOTER	82	-0.522482	-1.74868	0.010352	0.0756394	0.949	4855	tags=54%, list=25%, signal=71%
GO_MITOTIC_SISTER_CHROMATID_COHESION	22	-0.646317	-1.74474	0.0160966	0.0780016	0.951	1753	tags=41%, list=9%, signal=45%
GO_REGULATION_OF_MRNA_3_END_PROCESSING	27	-0.635517	-1.744	0.010142	0.0782634	0.951	3813	tags=59%, list=20%, signal=74%
GO_HISTONE_MRNA_METABOLIC_PROCESS	25	-0.628509	-1.74359	0.0162933	0.0782217	0.951	5787	tags=80%, list=30%, signal=114%
GO_POSITIVE_REGULATION_OF_AUTOPHAGY_OF_MITOCHONDRION	20	-0.580099	-1.74311	0.00990099	0.0782232	0.951	5319	tags=60%, list=28%, signal=83%
GO_RRNA_TRANSCRIPTION	30	-0.607288	-1.74226	0.0158416	0.0785672	0.952	3347	tags=63%, list=17%, signal=77%
GO_CENTRIOLE_ASSEMBLY	40	-0.57146	-1.73501	0.0122699	0.0831802	0.957	4207	tags=52%, list=22%, signal=67%
GO_RESPONSE_TO_TESTOSTERONE	41	-0.473817	-1.73463	0.002	0.0831469	0.957	2644	tags=32%, list=14%, signal=37%
GO_PEPTIDYL_LYSINE_MODIFICATION	382	-0.455242	-1.73374	0.00819672	0.0835972	0.959	5012	tags=45%, list=26%, signal=60%
GO_TRANSCRIPTION_BY_RNA_POLYMERASE_III	55	-0.533066	-1.73352	0.00408998	0.0834844	0.959	4910	tags=55%, list=25%, signal=73%
GO_POSITIVE_REGULATION_OF_CELLULAR_PROTEIN_LOCALIZATION	316	-0.386755	-1.72888	0.00410678	0.0865816	0.961	6474	tags=46%, list=34%, signal=67%
GO_GUANOSINE_CONTAINING_COMPOUND_METABOLIC_PROCESS	25	-0.532354	-1.72863	0.01417	0.0864735	0.961	2467	tags=32%, list=13%, signal=37%
GO_RNA_POLYMERASE_II_PREINITIATION_COMPLEX_ASSEMBLY	26	-0.565447	-1.72778	0.00835073	0.0867317	0.961	1497	tags=38%, list=8%, signal=42%
GO_REGULATION_OF_DNA_METHYLATION	23	-0.569937	-1.72721	0.0125261	0.0868305	0.962	5140	tags=57%, list=27%, signal=77%
GO_N_TERMINAL_PROTEIN_AMINO_ACID_ACETYLATION	17	-0.60171	-1.72701	0.00419287	0.0866972	0.962	3991	tags=53%, list=21%, signal=67%
GO_CYTOPLASMIC_SEQUESTERING_OF_TRANSCRIPTION_FACTOR	17	-0.586622	-1.72696	0.0124481	0.0864594	0.962	6361	tags=53%, list=33%, signal=79%
GO_POSITIVE_REGULATION_OF_GENE_EXPRESSION_EPIGENETIC	60	-0.497497	-1.72601	0.0162602	0.0869261	0.963	6586	tags=62%, list=34%, signal=93%
GO_POSITIVE_REGULATION_OF_CYTOKINESIS	38	-0.513038	-1.72579	0.0183673	0.0868286	0.963	2148	tags=29%, list=11%, signal=33%
GO_POSITIVE_REGULATION_OF_MULTI_ORGANISM_PROCESS	181	-0.384557	-1.72563	0	0.0866502	0.963	3060	tags=27%, list=16%, signal=31%
GO_DNA_TEMPLATED_TRANSCRIPTION_INITIATION	245	-0.410384	-1.72459	0.00994036	0.0871792	0.963	6468	tags=50%, list=34%, signal=74%
GO_DNA_LIGATION	17	-0.622997	-1.72381	0.0102041	0.0874024	0.966	2817	tags=47%, list=15%, signal=55%
GO_RESPONSE_TO_TEMPERATURE_STIMULUS	235	-0.395918	-1.7217	0.00419287	0.0885957	0.968	4930	tags=39%, list=26%, signal=51%
GO_REGULATION_OF_CELL_DIVISION	164	-0.398393	-1.72128	0.00613497	0.0886464	0.969	2148	tags=21%, list=11%, signal=23%
GO_POSITIVE_REGULATION_OF_CHROMOSOME_ORGANIZATION	171	-0.467962	-1.72113	0.0184049	0.0885014	0.969	6638	tags=57%, list=34%, signal=87%
GO_RESPONSE_TO_MITOCHONDRIAL_DEPOLARISATION	20	-0.577973	-1.72005	0.0197239	0.0890497	0.97	4529	tags=50%, list=23%, signal=65%
GO_REGULATION_OF_DNA_TEMPLATED_TRANSCRIPTION_ELONGATION	48	-0.557292	-1.71999	0.0121457	0.0888053	0.97	5657	tags=65%, list=29%, signal=91%
GO_TELOMERASE_RNA_LOCALIZATION	19	-0.685048	-1.71519	0.023301	0.0920727	0.972	2285	tags=58%, list=12%, signal=66%
GO_MODULATION_BY_SYMBIONT_OF_HOST_CELLULAR_PROCESS	28	-0.521359	-1.71385	0.0125	0.0928936	0.973	3263	tags=46%, list=17%, signal=56%
GO_PROTEIN_FOLDING	215	-0.429156	-1.71323	0.0137525	0.092995	0.973	6457	tags=53%, list=33%, signal=78%
GO_TRANSCRIPTION_BY_RNA_POLYMERASE_I	62	-0.546204	-1.71303	0.0161943	0.0928457	0.973	3971	tags=55%, list=21%, signal=69%
GO_NCRNA_METABOLIC_PROCESS	447	-0.502218	-1.71301	0.0362173	0.0925797	0.973	5491	tags=55%, list=28%, signal=75%
GO_MITOCHONDRIAL_GENOME_MAINTENANCE	21	-0.602432	-1.71248	0.0140562	0.0927098	0.973	2792	tags=43%, list=14%, signal=50%
GO_PROTEIN_ACETYLATION	191	-0.446177	-1.71239	0.00623701	0.0925091	0.973	5155	tags=46%, list=27%, signal=62%
GO_DNA_DOUBLE_STRAND_BREAK_PROCESSING	25	-0.613053	-1.71008	0.0180723	0.0940109	0.973	1657	tags=40%, list=9%, signal=44%
GO_PROTEIN_K11_LINKED_UBIQUITINATION	30	-0.587645	-1.71001	0.0183673	0.0937858	0.973	3981	tags=60%, list=21%, signal=75%
GO_PROTEIN_K48_LINKED_UBIQUITINATION	55	-0.504059	-1.70851	0.00813008	0.0947752	0.974	4625	tags=51%, list=24%, signal=67%
GO_REGULATION_OF_SISTER_CHROMATID_COHESION	22	-0.617358	-1.70729	0.0224949	0.0953101	0.974	1856	tags=41%, list=10%, signal=45%
GO_REGULATION_OF_CARBOHYDRATE_CATABOLIC_PROCESS	80	-0.473899	-1.70619	0.0105932	0.0958453	0.975	6283	tags=54%, list=33%, signal=79%
GO_SPLICEOSOMAL_SNRNP_ASSEMBLY	38	-0.613018	-1.70452	0.0176471	0.0968668	0.976	3876	tags=61%, list=20%, signal=76%
GO_ORGANISM_EMERGENCE_FROM_PROTECTIVE_STRUCTURE	27	-0.49602	-1.70426	0.0121704	0.0967476	0.976	1629	tags=22%, list=8%, signal=24%
GO_PROTEASOMAL_UBIQUITIN_INDEPENDENT_PROTEIN_CATABOLIC_PROCESS	23	-0.66421	-1.70421	0.0290456	0.0965071	0.976	4215	tags=70%, list=22%, signal=89%
GO_NEGATIVE_REGULATION_OF_HISTONE_METHYLATION	21	-0.641882	-1.70377	0.0123457	0.0965957	0.977	3554	tags=52%, list=18%, signal=64%
GO_REGULATION_OF_CELL_CYCLE_CHECKPOINT	32	-0.578494	-1.70287	0.0164271	0.0971627	0.977	4159	tags=50%, list=22%, signal=64%
GO_MATURATION_OF_5_8S_RRNA	27	-0.644409	-1.70208	0.0181452	0.0974946	0.977	4934	tags=67%, list=26%, signal=89%
GO_RRNA_CONTAINING_RIBONUCLEOPROTEIN_COMPLEX_EXPORT_FROM_NUCLEUS	16	-0.689629	-1.7019	0.0165975	0.0973528	0.977	1951	tags=50%, list=10%, signal=56%
GO_TRNA_METHYLATION	39	-0.564821	-1.70122	0.011811	0.0976345	0.977	4600	tags=59%, list=24%, signal=77%
GO_NEGATIVE_REGULATION_OF_CHROMATIN_ORGANIZATION	60	-0.482554	-1.69938	0.0206612	0.0987887	0.977	7323	tags=62%, list=38%, signal=99%
GO_RETROGRADE_VESICLE_MEDIATED_TRANSPORT_GOLGI_TO_ENDOPLASMIC_RETICULUM	86	-0.504464	-1.69923	0.0100806	0.0986183	0.977	3013	tags=40%, list=16%, signal=47%
GO_TELOMERE_MAINTENANCE_VIA_TELOMERE_LENGTHENING	82	-0.503962	-1.6983	0.0225873	0.0991303	0.977	5848	tags=57%, list=30%, signal=82%
GO_REGULATION_OF_CHROMATIN_ORGANIZATION	180	-0.443798	-1.69682	0.0206612	0.10017	0.978	7323	tags=59%, list=38%, signal=94%
GO_CELLULAR_RESPONSE_TO_INTERFERON_BETA	20	-0.575837	-1.69453	0.0258964	0.101698	0.979	3582	tags=50%, list=19%, signal=61%
GO_POSITIVE_REGULATION_OF_MICROTUBULE_POLYMERIZATION_OR_DEPOLYMERIZATION	31	-0.510992	-1.69342	0.0100806	0.102535	0.979	5915	tags=58%, list=31%, signal=84%
GO_PURINE_NUCLEOSIDE_METABOLIC_PROCESS	36	-0.463891	-1.69331	0.00616016	0.102317	0.979	2467	tags=25%, list=13%, signal=29%
GO_REGULATION_OF_SYMBIOSIS_ENCOMPASSING_MUTUALISM_THROUGH_PARASITISM	223	-0.392831	-1.69298	0.00417537	0.102307	0.979	3847	tags=32%, list=20%, signal=40%
GO_NEGATIVE_REGULATION_OF_NUCLEOCYTOPLASMIC_TRANSPORT	20	-0.533498	-1.69297	0.0117417	0.102041	0.979	4500	tags=50%, list=23%, signal=65%
GO_DNA_DEALKYLATION	32	-0.505597	-1.69115	0.0140281	0.103242	0.979	6559	tags=63%, list=34%, signal=95%
GO_DNA_METHYLATION	66	-0.487503	-1.69028	0.00840336	0.103764	0.981	4552	tags=42%, list=24%, signal=55%
GO_TRANSCRIPTION_PREINITIATION_COMPLEX_ASSEMBLY	42	-0.535677	-1.68974	0.02079	0.10391	0.981	6237	tags=64%, list=32%, signal=95%
GO_CELLULAR_KETONE_METABOLIC_PROCESS	189	-0.405944	-1.68923	0.0105263	0.103992	0.981	4949	tags=37%, list=26%, signal=49%
GO_PROTEIN_REFOLDING	39	-0.503325	-1.68871	0.0301205	0.104104	0.981	4822	tags=46%, list=25%, signal=61%
GO_DOSAGE_COMPENSATION	19	-0.637933	-1.68766	0.0161943	0.104679	0.981	4473	tags=58%, list=23%, signal=75%
GO_PLACENTA_DEVELOPMENT	148	-0.39418	-1.68728	0.00819672	0.10472	0.981	4695	tags=34%, list=24%, signal=45%
GO_THYMOCYTE_APOPTOTIC_PROCESS	18	-0.552205	-1.68722	0.0220441	0.10448	0.981	5619	tags=61%, list=29%, signal=86%
GO_TERMINATION_OF_RNA_POLYMERASE_I_TRANSCRIPTION	31	-0.590068	-1.68586	0.0301205	0.1052	0.981	4853	tags=68%, list=25%, signal=90%
GO_RRNA_METHYLATION	24	-0.606379	-1.68447	0.0260521	0.106017	0.982	3401	tags=42%, list=18%, signal=51%
GO_DNA_PACKAGING	197	-0.50385	-1.6829	0.0245399	0.107033	0.983	4159	tags=40%, list=22%, signal=51%
GO_REGULATION_OF_NUCLEOCYTOPLASMIC_TRANSPORT	105	-0.451645	-1.68287	0.0264228	0.106759	0.983	5248	tags=48%, list=27%, signal=65%
GO_NEGATIVE_REGULATION_OF_WNT_SIGNALING_PATHWAY	199	-0.382592	-1.68242	0.00420168	0.106824	0.984	5453	tags=39%, list=28%, signal=54%
GO_OOCYTE_DIFFERENTIATION	50	-0.465048	-1.68201	0.00625	0.106874	0.984	4725	tags=42%, list=25%, signal=55%
GO_GLYCOLYTIC_PROCESS_THROUGH_FRUCTOSE_6_PHOSPHATE	25	-0.593306	-1.68077	0.0223124	0.107695	0.984	5274	tags=72%, list=27%, signal=99%
GO_REGULATION_OF_EPIDERMAL_GROWTH_FACTOR_ACTIVATED_RECEPTOR_ACTIVITY	27	-0.493684	-1.68044	0.010101	0.107643	0.984	6278	tags=56%, list=33%, signal=82%
GO_OOCYTE_MATURATION	25	-0.515865	-1.68033	0.0160321	0.107435	0.984	4725	tags=48%, list=25%, signal=63%
GO_REGULATION_OF_ESTABLISHMENT_OF_PROTEIN_LOCALIZATION_TO_MITOCHONDRION	72	-0.437307	-1.68019	0.0145228	0.107312	0.984	3741	tags=36%, list=19%, signal=45%
GO_NCRNA_PROCESSING	370	-0.498735	-1.68006	0.0439122	0.107134	0.984	5491	tags=55%, list=28%, signal=76%
GO_REGULATION_OF_CELL_AGING	45	-0.502261	-1.67989	0.0161943	0.106987	0.984	6409	tags=51%, list=33%, signal=76%
GO_RESOLUTION_OF_MEIOTIC_RECOMBINATION_INTERMEDIATES	18	-0.611757	-1.67938	0.0257937	0.107187	0.985	1390	tags=33%, list=7%, signal=36%
GO_CELLULAR_PROTEIN_COMPLEX_DISASSEMBLY	215	-0.423118	-1.67937	0.0242915	0.10693	0.985	4807	tags=42%, list=25%, signal=56%
GO_PROTEIN_LOCALIZATION_TO_MICROTUBULE_ORGANIZING_CENTER	31	-0.570357	-1.67665	0.0184426	0.108688	0.985	4400	tags=58%, list=23%, signal=75%
GO_MITOCHONDRIAL_RNA_METABOLIC_PROCESS	23	-0.669599	-1.67614	0.00826446	0.108841	0.987	4940	tags=74%, list=26%, signal=99%
GO_ESTABLISHMENT_OF_ORGANELLE_LOCALIZATION	489	-0.375999	-1.67604	0.0101626	0.10864	0.987	6410	tags=43%, list=33%, signal=63%
GO_REGULATION_OF_TUMOR_NECROSIS_FACTOR_MEDIATED_SIGNALING_PATHWAY	58	-0.428161	-1.67602	0.0127119	0.108366	0.987	5178	tags=41%, list=27%, signal=56%
GO_POSITIVE_REGULATION_OF_TRANSCRIPTION_BY_RNA_POLYMERASE_I	22	-0.647459	-1.67532	0.013834	0.10873	0.987	3632	tags=59%, list=19%, signal=73%
GO_POSITIVE_REGULATION_OF_SMOOTH_MUSCLE_CELL_APOPTOTIC_PROCESS	15	-0.547381	-1.67279	0.0241935	0.110602	0.988	5132	tags=60%, list=27%, signal=82%
GO_TYPE_I_INTERFERON_PRODUCTION	124	-0.436672	-1.67243	0.014553	0.110697	0.989	4095	tags=36%, list=21%, signal=46%
GO_RNA_DEPENDENT_DNA_BIOSYNTHETIC_PROCESS	72	-0.495129	-1.67214	0.0323887	0.110697	0.989	5703	tags=54%, list=30%, signal=77%
GO_RESPONSE_TO_RADIATION	441	-0.371413	-1.67183	0.00414938	0.110731	0.989	5289	tags=38%, list=27%, signal=52%
GO_SOMATIC_DIVERSIFICATION_OF_IMMUNE_RECEPTORS	66	-0.457346	-1.67106	0.0165289	0.11112	0.989	3149	tags=35%, list=16%, signal=42%
GO_NEGATIVE_REGULATION_OF_CELL_AGING	24	-0.563017	-1.67102	0.0223577	0.110873	0.989	6345	tags=58%, list=33%, signal=87%
GO_REGULATION_OF_DNA_TEMPLATED_TRANSCRIPTION_INITIATION	35	-0.508012	-1.67089	0.0144628	0.110721	0.989	2696	tags=34%, list=14%, signal=40%
GO_POST_TRANSLATIONAL_PROTEIN_MODIFICATION	361	-0.373591	-1.67047	0.00207039	0.110861	0.989	4235	tags=30%, list=22%, signal=38%
GO_PROTEIN_MONOUBIQUITINATION	67	-0.493844	-1.67041	0.0280561	0.11062	0.989	5323	tags=60%, list=28%, signal=82%
GO_PORE_COMPLEX_ASSEMBLY	15	-0.623092	-1.67003	0.0235294	0.110593	0.989	6077	tags=73%, list=32%, signal=107%
GO_REGULATION_OF_TRANSCRIPTION_ELONGATION_FROM_RNA_POLYMERASE_II_PROMOTER	29	-0.572706	-1.66916	0.0263158	0.111096	0.989	5475	tags=66%, list=28%, signal=91%
GO_REGULATION_OF_CHROMATIN_BINDING	22	-0.57727	-1.66613	0.0285132	0.113483	0.989	2328	tags=45%, list=12%, signal=52%
GO_POSITIVE_REGULATION_OF_MITOTIC_NUCLEAR_DIVISION	54	-0.452476	-1.66533	0.00990099	0.113915	0.989	6107	tags=48%, list=32%, signal=70%
GO_NCRNA_3_END_PROCESSING	40	-0.546768	-1.66501	0.0371094	0.113912	0.989	2354	tags=38%, list=12%, signal=43%
GO_MRNA_CLEAVAGE	22	-0.603505	-1.66486	0.012024	0.113779	0.989	3813	tags=68%, list=20%, signal=85%
GO_POSITIVE_REGULATION_OF_PROTEIN_IMPORT	38	-0.480169	-1.6637	0.0179283	0.114577	0.989	6229	tags=61%, list=32%, signal=89%
GO_POSITIVE_REGULATION_OF_PROTEIN_TARGETING_TO_MITOCHONDRION	32	-0.508358	-1.66358	0.0167015	0.114369	0.989	3685	tags=38%, list=19%, signal=46%
GO_CELLULAR_AMINO_ACID_METABOLIC_PROCESS	288	-0.418425	-1.66313	0.0184805	0.11448	0.989	5140	tags=43%, list=27%, signal=58%
GO_REGULATION_OF_CHROMATIN_SILENCING	36	-0.528799	-1.66299	0.022449	0.114333	0.989	7323	tags=72%, list=38%, signal=116%
GO_POSITIVE_REGULATION_OF_DNA_RECOMBINATION	42	-0.500615	-1.66173	0.0263158	0.115072	0.989	2053	tags=33%, list=11%, signal=37%
GO_RUFFLE_ASSEMBLY	42	-0.458344	-1.65823	0.0107527	0.117813	0.99	3817	tags=36%, list=20%, signal=44%
GO_CELL_CYCLE_ARREST	240	-0.380138	-1.65813	0.00614754	0.117627	0.99	5221	tags=36%, list=27%, signal=49%
GO_REGULATION_OF_ERBB_SIGNALING_PATHWAY	90	-0.411268	-1.65793	0.014553	0.117485	0.99	6278	tags=46%, list=33%, signal=67%
GO_3_UTR_MEDIATED_MRNA_DESTABILIZATION	16	-0.601881	-1.6578	0.020202	0.117347	0.99	563	tags=25%, list=3%, signal=26%
GO_STEM_CELL_DIFFERENTIATION	246	-0.374202	-1.65738	0.00396825	0.117426	0.99	5564	tags=39%, list=29%, signal=55%
GO_GENE_SILENCING_BY_RNA	177	-0.454947	-1.65734	0.020202	0.117171	0.99	6313	tags=54%, list=33%, signal=79%
GO_DNA_CATABOLIC_PROCESS_ENDONUCLEOLYTIC	32	-0.512818	-1.65662	0.012474	0.117491	0.99	4263	tags=44%, list=22%, signal=56%
GO_PROTEIN_ACYLATION	235	-0.414435	-1.65601	0.0125	0.117669	0.99	5155	tags=43%, list=27%, signal=59%
GO_REGULATION_OF_GENE_SILENCING	147	-0.472821	-1.65561	0.0239044	0.117741	0.99	7393	tags=65%, list=38%, signal=105%
GO_NUCLEAR_ENVELOPE_REASSEMBLY	18	-0.611044	-1.65543	0.0182186	0.117628	0.99	2887	tags=44%, list=15%, signal=52%
GO_MODIFICATION_BY_SYMBIONT_OF_HOST_MORPHOLOGY_OR_PHYSIOLOGY	42	-0.476261	-1.65478	0.0352697	0.11786	0.99	3263	tags=36%, list=17%, signal=43%
GO_ORGANELLE_MEMBRANE_FUSION	96	-0.404392	-1.65396	0.019685	0.11825	0.991	5189	tags=35%, list=27%, signal=48%
GO_TRANSCRIPTION_INITIATION_FROM_RNA_POLYMERASE_II_PROMOTER	185	-0.402266	-1.65334	0.0144033	0.118464	0.991	5475	tags=42%, list=28%, signal=58%
GO_MACROMOLECULE_METHYLATION	296	-0.441741	-1.65283	0.0162272	0.118616	0.991	4732	tags=42%, list=25%, signal=55%
GO_MAINTENANCE_OF_PROTEIN_LOCATION	105	-0.396032	-1.65228	0.00808081	0.118826	0.991	6457	tags=44%, list=33%, signal=66%
GO_POSITIVE_REGULATION_OF_RNA_METABOLIC_PROCESS	68	-0.494584	-1.65149	0.0326531	0.119261	0.991	3691	tags=40%, list=19%, signal=49%
GO_MITOCHONDRIAL_FUSION	22	-0.553436	-1.65002	0.0302419	0.120287	0.991	4903	tags=55%, list=25%, signal=73%
GO_DNA_DEMETHYLATION	26	-0.544188	-1.64971	0.024948	0.120295	0.991	6559	tags=65%, list=34%, signal=99%
GO_TRANSCRIPTION_INITIATION_FROM_RNA_POLYMERASE_I_PROMOTER	35	-0.558842	-1.64958	0.0379242	0.120122	0.991	4853	tags=63%, list=25%, signal=84%
GO_REGULATION_OF_DNA_BIOSYNTHETIC_PROCESS	105	-0.426903	-1.64954	0.0371094	0.11986	0.991	3315	tags=33%, list=17%, signal=40%
GO_IN_UTERO_EMBRYONIC_DEVELOPMENT	343	-0.368559	-1.64893	0.0158103	0.12002	0.991	5283	tags=36%, list=27%, signal=49%
GO_TRNA_MODIFICATION	85	-0.515431	-1.6489	0.0181818	0.119776	0.991	5634	tags=60%, list=29%, signal=84%
GO_POSITIVE_REGULATION_OF_BINDING	181	-0.37095	-1.64772	0.00592885	0.120537	0.991	4039	tags=30%, list=21%, signal=38%
GO_MODIFICATION_OF_MORPHOLOGY_OR_PHYSIOLOGY_OF_OTHER_ORGANISM_INVOLVED_IN_SYMBIOTIC_INTERACTION	106	-0.392892	-1.64753	0.0178218	0.120429	0.992	3263	tags=28%, list=17%, signal=34%
GO_CARBOHYDRATE_CATABOLIC_PROCESS	182	-0.387433	-1.64666	0.0124481	0.120973	0.992	6283	tags=47%, list=33%, signal=69%
GO_RESPONSE_TO_TUMOR_NECROSIS_FACTOR	297	-0.351277	-1.64665	0.00838574	0.120694	0.992	4801	tags=35%, list=25%, signal=45%
GO_MAINTENANCE_OF_LOCATION_IN_CELL	93	-0.391585	-1.646	0.00829876	0.120992	0.992	4583	tags=33%, list=24%, signal=44%
GO_REGULATION_OF_DNA_BINDING	124	-0.392778	-1.64597	0.00616016	0.120737	0.992	6361	tags=44%, list=33%, signal=66%
GO_POSITIVE_REGULATION_OF_PROTEIN_LOCALIZATION_TO_MEMBRANE	120	-0.383079	-1.64545	0.014433	0.120899	0.992	3897	tags=31%, list=20%, signal=38%
GO_HISTONE_H3_K27_METHYLATION	19	-0.606195	-1.64473	0.0222672	0.121289	0.992	6586	tags=79%, list=34%, signal=120%
GO_RESPONSE_TO_VIRUS	313	-0.378273	-1.64424	0.026749	0.121426	0.992	5436	tags=41%, list=28%, signal=56%
GO_CYTOPLASMIC_PATTERN_RECOGNITION_RECEPTOR_SIGNALING_PATHWAY	62	-0.448954	-1.6431	0.0246407	0.122207	0.992	5874	tags=48%, list=30%, signal=69%
GO_POSITIVE_REGULATION_OF_WNT_SIGNALING_PATHWAY	170	-0.40091	-1.64203	0.0123457	0.122854	0.992	4931	tags=38%, list=26%, signal=51%
GO_TRANSCRIPTION_ELONGATION_FROM_RNA_POLYMERASE_I_PROMOTER	30	-0.582755	-1.63878	0.0481928	0.125555	0.992	4853	tags=67%, list=25%, signal=89%
GO_CELLULAR_RESPONSE_TO_RADIATION	186	-0.380596	-1.63629	0.0163934	0.127538	0.992	3308	tags=29%, list=17%, signal=35%
GO_APOPTOTIC_DNA_FRAGMENTATION	24	-0.524863	-1.63446	0.014433	0.129001	0.993	4263	tags=42%, list=22%, signal=53%
GO_RNA_PHOSPHODIESTER_BOND_HYDROLYSIS_ENDONUCLEOLYTIC	72	-0.462497	-1.63405	0.0186722	0.129102	0.993	5302	tags=50%, list=27%, signal=69%
GO_INTRACELLULAR_PROTEIN_TRANSMEMBRANE_TRANSPORT	52	-0.504074	-1.63355	0.03	0.129258	0.993	5185	tags=48%, list=27%, signal=66%
GO_SYNAPTONEMAL_COMPLEX_ORGANIZATION	23	-0.548498	-1.63231	0.0104167	0.13009	0.993	5808	tags=61%, list=30%, signal=87%
GO_REGULATION_OF_TRANSCRIPTION_BY_RNA_POLYMERASE_I	32	-0.555379	-1.63201	0.040404	0.130067	0.993	3632	tags=53%, list=19%, signal=65%
GO_REGULATION_OF_MICROTUBULE_POLYMERIZATION	45	-0.4693	-1.63075	0.0205761	0.131001	0.993	6097	tags=53%, list=32%, signal=78%
GO_NEGATIVE_REGULATION_OF_ERBB_SIGNALING_PATHWAY	51	-0.453592	-1.63055	0.0205761	0.130933	0.993	6278	tags=55%, list=33%, signal=81%
GO_ASPARTATE_FAMILY_AMINO_ACID_BIOSYNTHETIC_PROCESS	22	-0.546019	-1.62907	0.021097	0.132014	0.993	4475	tags=45%, list=23%, signal=59%
GO_ARP2_3_COMPLEX_MEDIATED_ACTIN_NUCLEATION	33	-0.483549	-1.62813	0.0181818	0.132551	0.993	5625	tags=48%, list=29%, signal=68%
GO_PROTEIN_TRANSMEMBRANE_TRANSPORT	62	-0.480597	-1.62742	0.0218688	0.132831	0.993	5185	tags=47%, list=27%, signal=64%
GO_FC_RECEPTOR_MEDIATED_STIMULATORY_SIGNALING_PATHWAY	83	-0.46203	-1.62686	0.0360934	0.133128	0.994	5000	tags=46%, list=26%, signal=62%
GO_GLYCOSYL_COMPOUND_METABOLIC_PROCESS	62	-0.410346	-1.62614	0.0162933	0.13355	0.994	2506	tags=23%, list=13%, signal=26%
GO_PEPTIDYL_LYSINE_DIMETHYLATION	16	-0.610511	-1.62509	0.022	0.134266	0.994	3819	tags=44%, list=20%, signal=55%
GO_POSITIVE_REGULATION_OF_CELL_CYCLE_ARREST	80	-0.428947	-1.62502	0.0293501	0.134042	0.994	2165	tags=28%, list=11%, signal=31%
GO_REGULATION_OF_CENTRIOLE_REPLICATION	22	-0.571606	-1.62472	0.022449	0.134017	0.994	4207	tags=55%, list=22%, signal=70%
GO_REGULATION_OF_CELL_CYCLE_ARREST	106	-0.414558	-1.62444	0.0185567	0.133967	0.994	2524	tags=27%, list=13%, signal=31%
GO_CELL_AGING	103	-0.420107	-1.62402	0.0246914	0.134057	0.994	3724	tags=31%, list=19%, signal=38%
GO_ANTIGEN_PROCESSING_AND_PRESENTATION_OF_PEPTIDE_OR_POLYSACCHARIDE_ANTIGEN_VIA_MHC_CLASS_II	87	-0.432131	-1.62241	0.0373444	0.135421	0.995	4986	tags=40%, list=26%, signal=54%
GO_TELOMERE_MAINTENANCE_VIA_RECOMBINATION	15	-0.614488	-1.6211	0.0204082	0.136373	0.995	3724	tags=47%, list=19%, signal=58%
GO_MICROTUBULE_POLYMERIZATION	71	-0.456418	-1.62056	0.0247934	0.136608	0.995	6097	tags=52%, list=32%, signal=76%
GO_REGULATION_OF_MITOCHONDRION_ORGANIZATION	175	-0.382675	-1.62006	0.0167015	0.136756	0.996	4930	tags=35%, list=26%, signal=47%
GO_REGULATION_OF_PEPTIDYL_THREONINE_PHOSPHORYLATION	43	-0.45402	-1.61862	0.0194553	0.137762	0.996	3812	tags=35%, list=20%, signal=43%
GO_PEPTIDYL_THREONINE_MODIFICATION	117	-0.428772	-1.61826	0.0246407	0.137856	0.997	5295	tags=40%, list=27%, signal=55%
GO_AMINO_ACID_ACTIVATION	49	-0.569261	-1.61816	0.0476191	0.137656	0.997	5429	tags=69%, list=28%, signal=96%
GO_MITOCHONDRIAL_TRANSCRIPTION	15	-0.617793	-1.6179	0.0205339	0.137625	0.997	4360	tags=47%, list=23%, signal=60%
GO_MITOCHONDRIAL_RNA_PROCESSING	15	-0.681081	-1.61752	0.0162602	0.137692	0.997	4635	tags=73%, list=24%, signal=96%
GO_NEGATIVE_REGULATION_OF_PROTEIN_BINDING	99	-0.379677	-1.61651	0.0184049	0.13837	0.997	3494	tags=29%, list=18%, signal=36%
GO_POSITIVE_REGULATION_OF_TRANSLATIONAL_INITIATION	28	-0.52758	-1.61604	0.0145228	0.138531	0.997	2996	tags=36%, list=16%, signal=42%
GO_EPHRIN_RECEPTOR_SIGNALING_PATHWAY	86	-0.434271	-1.61559	0.0302419	0.138406	0.997	4765	tags=45%, list=25%, signal=60%
GO_REGULATION_OF_TELOMERE_MAINTENANCE_VIA_TELOMERE_LENGTHENING	62	-0.496691	-1.61519	0.0414938	0.138506	0.997	4585	tags=48%, list=24%, signal=63%
GO_PIGMENT_BIOSYNTHETIC_PROCESS	56	-0.432545	-1.61473	0.011976	0.138657	0.997	4449	tags=34%, list=23%, signal=44%
GO_REGULATION_OF_RNA_METABOLIC_PROCESS	218	-0.448011	-1.61385	0.0441767	0.139292	0.997	4135	tags=40%, list=21%, signal=50%
GO_PROTEIN_CONTAINING_COMPLEX_DISASSEMBLY	323	-0.388378	-1.61361	0.0144628	0.139267	0.997	4834	tags=38%, list=25%, signal=50%
GO_POSITIVE_REGULATION_OF_DNA_TEMPLATED_TRANSCRIPTION_ELONGATION	30	-0.554422	-1.61331	0.0308008	0.139261	0.997	5475	tags=60%, list=28%, signal=84%
GO_NEGATIVE_REGULATION_OF_DEFENSE_RESPONSE_TO_VIRUS	22	-0.517573	-1.61318	0.0239044	0.139102	0.997	2005	tags=27%, list=10%, signal=30%
GO_POSITIVE_REGULATION_OF_CHROMATIN_ORGANIZATION	100	-0.437724	-1.61243	0.0342052	0.13961	0.997	7312	tags=60%, list=38%, signal=96%
GO_POSITIVE_REGULATION_OF_SIGNALING_RECEPTOR_ACTIVITY	38	-0.450308	-1.61235	0.027451	0.139376	0.997	3812	tags=34%, list=20%, signal=43%
GO_ANATOMICAL_STRUCTURE_HOMEOSTASIS	427	-0.342064	-1.61201	0.0102459	0.139445	0.997	5354	tags=34%, list=28%, signal=46%
GO_CHROMATIN_ORGANIZATION_INVOLVED_IN_REGULATION_OF_TRANSCRIPTION	117	-0.468113	-1.61107	0.0415842	0.140099	0.997	7393	tags=68%, list=38%, signal=109%
GO_N_TERMINAL_PROTEIN_AMINO_ACID_MODIFICATION	29	-0.500541	-1.61106	0.0242915	0.139817	0.997	4423	tags=45%, list=23%, signal=58%
GO_REGULATION_OF_SMALL_MOLECULE_METABOLIC_PROCESS	327	-0.340032	-1.61099	0.00422833	0.139581	0.997	5348	tags=36%, list=28%, signal=49%
GO_COVALENT_CHROMATIN_MODIFICATION	458	-0.420834	-1.61005	0.0410678	0.1402	0.997	6638	tags=52%, list=34%, signal=78%
GO_NEGATIVE_REGULATION_OF_GENE_EXPRESSION_EPIGENETIC	125	-0.464677	-1.60777	0.0397614	0.142152	0.997	7393	tags=66%, list=38%, signal=107%
GO_DENDRITIC_SPINE_DEVELOPMENT	90	-0.415273	-1.60673	0.0319361	0.142818	0.997	4858	tags=42%, list=25%, signal=56%
GO_PEPTIDYL_LYSINE_ACETYLATION	160	-0.431706	-1.60648	0.0270833	0.14283	0.997	5747	tags=48%, list=30%, signal=67%
GO_RRNA_MODIFICATION	33	-0.556944	-1.60632	0.0435644	0.142689	0.997	3401	tags=36%, list=18%, signal=44%
GO_HEPATOCYTE_GROWTH_FACTOR_RECEPTOR_SIGNALING_PATHWAY	16	-0.54528	-1.60631	0.031068	0.14242	0.997	3130	tags=38%, list=16%, signal=45%
GO_CELLULAR_SENESCENCE	65	-0.441951	-1.60574	0.0260521	0.14266	0.997	3724	tags=34%, list=19%, signal=42%
GO_PROTEIN_NEDDYLATION	15	-0.622544	-1.60547	0.0360934	0.142637	0.997	3891	tags=53%, list=20%, signal=67%
GO_POSITIVE_REGULATION_OF_PROTEIN_POLYMERIZATION	131	-0.369654	-1.60505	0.0102459	0.142757	0.997	5190	tags=38%, list=27%, signal=52%
GO_DNA_CATABOLIC_PROCESS	38	-0.475559	-1.60189	0.0245399	0.145535	0.997	6346	tags=55%, list=33%, signal=82%
GO_RNA_INTERFERENCE	15	-0.65761	-1.60173	0.0259481	0.145374	0.997	5291	tags=80%, list=27%, signal=110%
GO_PEPTIDYL_SERINE_MODIFICATION	302	-0.361508	-1.60143	0.0122449	0.145463	0.997	5326	tags=36%, list=28%, signal=49%
GO_GLYCOSYL_COMPOUND_BIOSYNTHETIC_PROCESS	41	-0.47492	-1.6011	0.0313725	0.145542	0.998	3471	tags=39%, list=18%, signal=47%
GO_REGULATION_OF_AUTOPHAGY_OF_MITOCHONDRION	40	-0.473072	-1.60074	0.033264	0.145633	0.998	5680	tags=48%, list=29%, signal=67%
GO_REGULATION_OF_ORGANELLE_ASSEMBLY	187	-0.396271	-1.59917	0.0306748	0.146947	0.998	5690	tags=43%, list=30%, signal=61%
GO_REGULATION_OF_BINDING	365	-0.341168	-1.59899	0.00804829	0.14687	0.998	5900	tags=37%, list=31%, signal=52%
GO_SUBSTANTIA_NIGRA_DEVELOPMENT	43	-0.443062	-1.59898	0.0355731	0.146585	0.998	6183	tags=53%, list=32%, signal=79%
GO_HETEROCHROMATIN_ORGANIZATION	18	-0.537145	-1.59896	0.040568	0.146306	0.998	4159	tags=56%, list=22%, signal=71%
GO_MODULATION_OF_TRANSCRIPTION_IN_OTHER_ORGANISM_INVOLVED_IN_SYMBIOTIC_INTERACTION	28	-0.509146	-1.59842	0.0440882	0.146547	0.998	3041	tags=43%, list=16%, signal=51%
GO_RESPONSE_TO_UV	136	-0.410331	-1.59823	0.0320641	0.146488	0.998	4539	tags=39%, list=24%, signal=51%
GO_REGULATION_OF_HISTONE_METHYLATION	64	-0.501614	-1.59801	0.0416667	0.146408	0.998	7312	tags=66%, list=38%, signal=105%
GO_NEGATIVE_REGULATION_OF_PROTEIN_LOCALIZATION_TO_CELL_PERIPHERY	24	-0.505375	-1.59699	0.040404	0.146862	0.998	1135	tags=29%, list=6%, signal=31%
GO_CELL_DEATH_IN_RESPONSE_TO_HYDROGEN_PEROXIDE	26	-0.477636	-1.59625	0.0215264	0.147298	0.998	4607	tags=42%, list=24%, signal=56%
GO_NEGATIVE_REGULATION_OF_PROTEIN_ACETYLATION	23	-0.506393	-1.59351	0.0306748	0.149498	0.998	5140	tags=57%, list=27%, signal=77%
GO_REGULATION_OF_PROTEIN_IMPORT	57	-0.432861	-1.59343	0.0302419	0.149273	0.998	5000	tags=44%, list=26%, signal=59%
GO_RUFFLE_ORGANIZATION	53	-0.421263	-1.59323	0.0211416	0.149143	0.998	3817	tags=30%, list=20%, signal=38%
GO_REGULATION_OF_RESPONSE_TO_CYTOKINE_STIMULUS	165	-0.375059	-1.59309	0.0244898	0.148993	0.998	5641	tags=41%, list=29%, signal=57%
GO_MATURATION_OF_5_8S_RRNA_FROM_TRICISTRONIC_RRNA_TRANSCRIPT_SSU_RRNA_5_8S_RRNA_LSU_RRNA_	21	-0.640211	-1.59297	0.044898	0.148846	0.998	4934	tags=67%, list=26%, signal=89%
GO_PROTEIN_INSERTION_INTO_MEMBRANE	62	-0.444884	-1.59139	0.0375494	0.150189	0.998	4040	tags=40%, list=21%, signal=51%
GO_RESPONSE_TO_OXYGEN_LEVELS	375	-0.335682	-1.59105	0.00630252	0.150211	0.998	5140	tags=33%, list=27%, signal=45%
GO_MACROAUTOPHAGY	289	-0.382423	-1.59083	0.0310559	0.150182	0.998	4977	tags=38%, list=26%, signal=51%
GO_CELL_DEATH_IN_RESPONSE_TO_OXIDATIVE_STRESS	78	-0.392291	-1.58969	0.0165289	0.150705	0.998	4607	tags=33%, list=24%, signal=44%
GO_RECEPTOR_CATABOLIC_PROCESS	33	-0.487716	-1.58922	0.0441177	0.150919	0.998	3723	tags=42%, list=19%, signal=52%
GO_POSITIVE_REGULATION_OF_ORGANELLE_ASSEMBLY	71	-0.440532	-1.5887	0.0331263	0.151133	0.998	5319	tags=42%, list=28%, signal=58%
GO_TOR_SIGNALING	115	-0.394264	-1.58698	0.0210526	0.151935	0.998	3315	tags=25%, list=17%, signal=30%
GO_CORTICAL_CYTOSKELETON_ORGANIZATION	46	-0.449283	-1.58671	0.0422535	0.151922	0.998	3809	tags=33%, list=20%, signal=41%
GO_POSITIVE_REGULATION_OF_ISOTYPE_SWITCHING	27	-0.50154	-1.58559	0.0393375	0.152513	0.998	2053	tags=33%, list=11%, signal=37%
GO_REGULATION_OF_HISTONE_MODIFICATION	139	-0.422374	-1.58454	0.0452675	0.153342	0.998	6635	tags=50%, list=34%, signal=76%
GO_REGULATION_OF_PROTEIN_COMPLEX_ASSEMBLY	424	-0.334032	-1.58441	0.00630252	0.153184	0.998	4834	tags=32%, list=25%, signal=42%
GO_DEFENSE_RESPONSE_TO_VIRUS	230	-0.38898	-1.58333	0.0472279	0.15399	0.998	5643	tags=43%, list=29%, signal=60%
GO_CELLULAR_RESPONSE_TO_GAMMA_RADIATION	28	-0.499274	-1.58152	0.0390144	0.155519	0.998	3136	tags=39%, list=16%, signal=47%
GO_MICROTUBULE_POLYMERIZATION_OR_DEPOLYMERIZATION	109	-0.430595	-1.58118	0.0342742	0.155543	0.998	3613	tags=35%, list=19%, signal=43%
GO_AMINE_METABOLIC_PROCESS	132	-0.380117	-1.58036	0.0295359	0.155825	0.998	4372	tags=35%, list=23%, signal=45%
GO_HISTONE_H4_ACETYLATION	65	-0.468172	-1.5768	0.039501	0.159107	0.998	4652	tags=43%, list=24%, signal=57%
GO_POSITIVE_REGULATION_BY_HOST_OF_VIRAL_TRANSCRIPTION	17	-0.593048	-1.57604	0.0451866	0.159623	0.998	2711	tags=41%, list=14%, signal=48%
GO_POSITIVE_REGULATION_OF_CYTOSKELETON_ORGANIZATION	221	-0.354861	-1.57569	0.0122951	0.159669	0.999	3780	tags=29%, list=20%, signal=36%
GO_INTRINSIC_APOPTOTIC_SIGNALING_PATHWAY_IN_RESPONSE_TO_OXIDATIVE_STRESS	42	-0.440105	-1.57538	0.0310559	0.15977	0.999	4381	tags=38%, list=23%, signal=49%
GO_DEMETHYLATION	68	-0.428944	-1.57517	0.0225873	0.159652	0.999	6676	tags=53%, list=35%, signal=81%
GO_REGULATION_OF_TRANSCRIPTION_BY_RNA_POLYMERASE_III	23	-0.545436	-1.57495	0.033195	0.159587	0.999	5225	tags=57%, list=27%, signal=77%
GO_MULTICELLULAR_ORGANISM_AGING	33	-0.442505	-1.57444	0.0223577	0.159854	0.999	2503	tags=24%, list=13%, signal=28%
GO_SOMATIC_RECOMBINATION_OF_IMMUNOGLOBULIN_GENE_SEGMENTS	51	-0.437633	-1.57211	0.0285714	0.161632	1	3149	tags=35%, list=16%, signal=42%
GO_REGULATION_OF_DEFENSE_RESPONSE_TO_VIRUS_BY_VIRUS	29	-0.492907	-1.57199	0.0434783	0.161479	1	3769	tags=38%, list=20%, signal=47%
GO_HISTONE_UBIQUITINATION	45	-0.529235	-1.57073	0.0452675	0.162224	1	5323	tags=67%, list=28%, signal=92%
GO_RNA_SPLICING_VIA_ENDONUCLEOLYTIC_CLEAVAGE_AND_LIGATION	16	-0.601762	-1.57025	0.0399202	0.162415	1	5884	tags=81%, list=31%, signal=117%
GO_METHYLATION	353	-0.406779	-1.57017	0.0307377	0.162196	1	4732	tags=39%, list=25%, signal=51%
GO_REGULATION_OF_GENERATION_OF_PRECURSOR_METABOLITES_AND_ENERGY	142	-0.389136	-1.56901	0.0263158	0.162932	1	4834	tags=38%, list=25%, signal=50%
GO_SOMATIC_DIVERSIFICATION_OF_IMMUNE_RECEPTORS_VIA_GERMLINE_RECOMBINATION_WITHIN_A_SINGLE_LOCUS	60	-0.433552	-1.56777	0.0409836	0.163985	1	4017	tags=38%, list=21%, signal=48%
GO_PROTEIN_K63_LINKED_UBIQUITINATION	47	-0.458708	-1.56745	0.0355649	0.164055	1	5178	tags=51%, list=27%, signal=70%
GO_ESTABLISHMENT_OF_SPINDLE_ORIENTATION	29	-0.511946	-1.56712	0.0368852	0.164182	1	2887	tags=34%, list=15%, signal=40%
GO_NEGATIVE_REGULATION_OF_CELLULAR_SENESCENCE	18	-0.5634	-1.56548	0.0383065	0.165394	1	6345	tags=56%, list=33%, signal=83%
GO_POSITIVE_REGULATION_OF_HISTONE_METHYLATION	38	-0.51494	-1.56545	0.0410678	0.165114	1	3008	tags=37%, list=16%, signal=44%
GO_NUCLEOSIDE_PHOSPHATE_BIOSYNTHETIC_PROCESS	271	-0.357883	-1.56162	0.0207469	0.168784	1	3576	tags=28%, list=19%, signal=34%
GO_REGULATION_OF_MRNA_POLYADENYLATION	16	-0.606969	-1.56034	0.0464646	0.169864	1	4798	tags=63%, list=25%, signal=83%
GO_REGULATION_OF_POSTTRANSCRIPTIONAL_GENE_SILENCING	110	-0.463175	-1.55952	0.0387755	0.170446	1	2320	tags=31%, list=12%, signal=35%
GO_MONOSACCHARIDE_BIOSYNTHETIC_PROCESS	90	-0.411879	-1.55752	0.0344828	0.172056	1	5461	tags=46%, list=28%, signal=63%
GO_FEMALE_GAMETE_GENERATION	131	-0.369811	-1.55751	0.0162602	0.171758	1	6749	tags=46%, list=35%, signal=70%
GO_VIRAL_GENOME_REPLICATION	120	-0.39304	-1.55745	0.0366599	0.171504	1	6737	tags=50%, list=35%, signal=76%
GO_REGULATION_OF_CARBOHYDRATE_METABOLIC_PROCESS	192	-0.356468	-1.54711	0.0168067	0.182021	1	6283	tags=44%, list=33%, signal=65%
GO_REGULATION_OF_INNATE_IMMUNE_RESPONSE	427	-0.351366	-1.54641	0.0404255	0.182564	1	4249	tags=30%, list=22%, signal=38%
GO_PURINE_CONTAINING_COMPOUND_BIOSYNTHETIC_PROCESS	194	-0.364134	-1.54306	0.0337553	0.185272	1	4834	tags=35%, list=25%, signal=46%
GO_RESPONSE_TO_X_RAY	31	-0.481507	-1.54142	0.035343	0.186193	1	3136	tags=35%, list=16%, signal=42%
GO_APOPTOTIC_MITOCHONDRIAL_CHANGES	117	-0.371931	-1.53963	0.0285132	0.187641	1	4783	tags=36%, list=25%, signal=47%
GO_PYRIMIDINE_CONTAINING_COMPOUND_BIOSYNTHETIC_PROCESS	55	-0.423078	-1.5392	0.037182	0.187851	1	3269	tags=31%, list=17%, signal=37%
GO_REGULATION_OF_PROTEIN_ACETYLATION	71	-0.40155	-1.53663	0.0479042	0.189545	1	4652	tags=39%, list=24%, signal=52%
GO_ORGANELLE_DISASSEMBLY	96	-0.401285	-1.53482	0.0438413	0.191342	1	4834	tags=39%, list=25%, signal=51%
GO_POSITIVE_REGULATION_OF_PROTEOLYSIS	342	-0.323334	-1.53458	0.012685	0.191258	1	5177	tags=34%, list=27%, signal=46%
GO_RIBOSE_PHOSPHATE_BIOSYNTHETIC_PROCESS	181	-0.370557	-1.5335	0.0337553	0.191938	1	3576	tags=30%, list=19%, signal=36%
GO_AUTOPHAGY_OF_MITOCHONDRION	73	-0.407714	-1.53253	0.0413223	0.192812	1	4825	tags=38%, list=25%, signal=51%
GO_POSITIVE_REGULATION_OF_DNA_BINDING	61	-0.397144	-1.53211	0.0147368	0.193067	1	6347	tags=46%, list=33%, signal=68%
GO_HISTONE_DEUBIQUITINATION	23	-0.564904	-1.52823	0.0435685	0.196899	1	3912	tags=48%, list=20%, signal=60%
GO_POSITIVE_REGULATION_OF_ERBB_SIGNALING_PATHWAY	33	-0.429487	-1.528	0.0357143	0.196482	1	7672	tags=55%, list=40%, signal=90%
GO_ANOIKIS	34	-0.443981	-1.52787	0.0365112	0.196304	1	4495	tags=41%, list=23%, signal=54%
GO_MAINTENANCE_OF_PROTEIN_LOCATION_IN_CELL	74	-0.374064	-1.52607	0.0224033	0.197878	1	4583	tags=34%, list=24%, signal=44%
GO_HISTONE_H2A_ACETYLATION	15	-0.566022	-1.52596	0.0497018	0.197644	1	2188	tags=40%, list=11%, signal=45%
GO_EMBRYONIC_PLACENTA_DEVELOPMENT	88	-0.386668	-1.52433	0.0212314	0.199365	1	4695	tags=33%, list=24%, signal=43%
GO_REGULATION_OF_CELL_CYCLE_G1_S_PHASE_TRANSITION	161	-0.368782	-1.52409	0.0419287	0.1993	1	2524	tags=25%, list=13%, signal=29%
GO_POSITIVE_REGULATION_OF_INTRACELLULAR_PROTEIN_TRANSPORT	149	-0.360297	-1.52407	0.043659	0.199004	1	4286	tags=32%, list=22%, signal=41%
GO_SMOOTH_MUSCLE_CELL_APOPTOTIC_PROCESS	24	-0.456504	-1.52395	0.032	0.198783	1	5132	tags=42%, list=27%, signal=57%
GO_POSITIVE_REGULATION_OF_APOPTOTIC_SIGNALING_PATHWAY	172	-0.340541	-1.52163	0.0146751	0.200856	1	4840	tags=34%, list=25%, signal=45%
GO_POSITIVE_REGULATION_OF_INTRACELLULAR_TRANSPORT	206	-0.345723	-1.52	0.0452675	0.201769	1	4354	tags=30%, list=23%, signal=38%
GO_MALE_MEIOSIS_I	24	-0.502133	-1.5152	0.0465587	0.205295	1	2182	tags=25%, list=11%, signal=28%
GO_CELLULAR_RESPONSE_TO_DRUG	345	-0.319078	-1.51448	0.0105263	0.205909	1	5155	tags=32%, list=27%, signal=42%
GO_ALPHA_AMINO_ACID_BIOSYNTHETIC_PROCESS	62	-0.414205	-1.51435	0.0371134	0.205754	1	4747	tags=37%, list=25%, signal=49%
GO_MAINTENANCE_OF_PROTEIN_LOCALIZATION_IN_ORGANELLE	39	-0.427553	-1.51389	0.0474227	0.205987	1	4583	tags=41%, list=24%, signal=54%
GO_VIRAL_LIFE_CYCLE	319	-0.338202	-1.51361	0.0391753	0.20601	1	6338	tags=41%, list=33%, signal=60%
GO_REGULATION_OF_MULTI_ORGANISM_PROCESS	394	-0.323802	-1.51249	0.0169492	0.207153	1	3847	tags=27%, list=20%, signal=34%
GO_REGULATION_OF_APOPTOTIC_SIGNALING_PATHWAY	388	-0.318802	-1.51171	0.0127932	0.207131	1	4840	tags=31%, list=25%, signal=41%
GO_POSITIVE_REGULATION_OF_NUCLEAR_DIVISION	66	-0.394478	-1.51095	0.0399202	0.207733	1	6127	tags=44%, list=32%, signal=64%
GO_LIVER_REGENERATION	33	-0.432488	-1.50965	0.0306122	0.208452	1	2775	tags=30%, list=14%, signal=35%
GO_REGULATION_OF_EXTRINSIC_APOPTOTIC_SIGNALING_PATHWAY	153	-0.347077	-1.50766	0.0144928	0.209579	1	5319	tags=35%, list=28%, signal=47%
GO_REGULATION_OF_INTRACELLULAR_PROTEIN_TRANSPORT	235	-0.338558	-1.50727	0.0371134	0.209745	1	5887	tags=39%, list=31%, signal=55%
GO_PROTEIN_POLYMERIZATION	271	-0.328561	-1.50139	0.0289855	0.213638	1	5683	tags=37%, list=29%, signal=51%
GO_REGULATION_OF_NUCLEOTIDE_BIOSYNTHETIC_PROCESS	35	-0.411084	-1.50074	0.0347648	0.214084	1	4834	tags=31%, list=25%, signal=42%
GO_CARBOHYDRATE_BIOSYNTHETIC_PROCESS	203	-0.328241	-1.50022	0.0127389	0.214411	1	5461	tags=39%, list=28%, signal=54%
GO_OOGENESIS	82	-0.37504	-1.49975	0.0383065	0.214667	1	6749	tags=48%, list=35%, signal=73%
GO_REGULATION_OF_RECEPTOR_RECYCLING	23	-0.457891	-1.49721	0.0461847	0.217539	1	5908	tags=48%, list=31%, signal=69%
GO_REGULATION_OF_INTRACELLULAR_TRANSPORT	423	-0.323833	-1.497	0.041841	0.217498	1	6453	tags=39%, list=33%, signal=58%
GO_POSITIVE_REGULATION_OF_PROTEOLYSIS_INVOLVED_IN_CELLULAR_PROTEIN_CATABOLIC_PROCESS	122	-0.352152	-1.49617	0.0357143	0.218298	1	4517	tags=35%, list=23%, signal=46%
GO_REGULATION_OF_WNT_SIGNALING_PATHWAY	342	-0.332223	-1.49596	0.046371	0.218301	1	5564	tags=36%, list=29%, signal=49%
GO_REGULATION_OF_EXTRINSIC_APOPTOTIC_SIGNALING_PATHWAY_VIA_DEATH_DOMAIN_RECEPTORS	55	-0.395957	-1.49525	0.0421687	0.218583	1	4607	tags=35%, list=24%, signal=45%
GO_REGULATION_OF_ANIMAL_ORGAN_MORPHOGENESIS	249	-0.338282	-1.49508	0.0198413	0.218428	1	6347	tags=41%, list=33%, signal=60%
GO_REGULATION_OF_PROTEIN_LOCALIZATION_TO_MEMBRANE	179	-0.342606	-1.47907	0.0422833	0.230984	1	3897	tags=28%, list=20%, signal=35%
GO_REGULATION_OF_PROTEIN_POLYMERIZATION	207	-0.326721	-1.47657	0.0366599	0.23286	1	5915	tags=39%, list=31%, signal=55%
GO_VESICLE_DOCKING	65	-0.386977	-1.47312	0.0445344	0.235789	1	6776	tags=48%, list=35%, signal=73%
GO_ACTIVATION_OF_INNATE_IMMUNE_RESPONSE	310	-0.33198	-1.46845	0.0451613	0.239367	1	6409	tags=41%, list=33%, signal=61%
GO_CELLULAR_CARBOHYDRATE_CATABOLIC_PROCESS	44	-0.395021	-1.46788	0.0497018	0.239856	1	6283	tags=52%, list=33%, signal=77%
GO_NEGATIVE_REGULATION_OF_DNA_BINDING	53	-0.404963	-1.46742	0.0447761	0.239393	1	5900	tags=42%, list=31%, signal=60%
GO_INTERACTION_WITH_SYMBIONT	74	-0.36269	-1.46617	0.046	0.240379	1	3149	tags=27%, list=16%, signal=32%
GO_NEURAL_NUCLEUS_DEVELOPMENT	61	-0.385666	-1.46261	0.0472279	0.242396	1	6287	tags=44%, list=33%, signal=65%
GO_GLUCAN_METABOLIC_PROCESS	72	-0.364338	-1.45907	0.0417495	0.244971	1	6511	tags=54%, list=34%, signal=81%
GO_REGULATION_OF_PROTEIN_CATABOLIC_PROCESS	370	-0.317458	-1.45884	0.0480167	0.244921	1	4977	tags=32%, list=26%, signal=43%
GO_NEURON_APOPTOTIC_PROCESS	232	-0.314911	-1.45828	0.0222222	0.244987	1	6493	tags=39%, list=34%, signal=58%
GO_POSITIVE_REGULATION_OF_NEURON_DEATH	87	-0.364694	-1.45337	0.049896	0.248952	1	4612	tags=32%, list=24%, signal=42%
GO_PIGMENT_METABOLIC_PROCESS	71	-0.367538	-1.45231	0.0499002	0.248985	1	1668	tags=17%, list=9%, signal=18%
GO_NEGATIVE_REGULATION_OF_TRANSFERASE_ACTIVITY	264	-0.309507	-1.44622	0.04158	0.254498	1	4500	tags=28%, list=23%, signal=36%
GO_HIPPOCAMPUS_DEVELOPMENT	80	-0.375865	-1.43633	0.0462428	0.260896	1	4407	tags=35%, list=23%, signal=45%
GO_NEGATIVE_REGULATION_OF_APOPTOTIC_SIGNALING_PATHWAY	219	-0.315334	-1.43626	0.0395833	0.260644	1	5319	tags=33%, list=28%, signal=45%
GO_MODIFICATION_OF_MORPHOLOGY_OR_PHYSIOLOGY_OF_OTHER_ORGANISM	152	-0.319884	-1.43387	0.0344828	0.26255	1	3318	tags=22%, list=17%, signal=26%
GO_RESPONSE_TO_ALKALOID	106	-0.331325	-1.42933	0.0393375	0.265181	1	3471	tags=24%, list=18%, signal=29%
GO_HEPATICOBILIARY_SYSTEM_DEVELOPMENT	137	-0.323647	-1.42283	0.05	0.270937	1	3150	tags=23%, list=16%, signal=27%
GO_CELLULAR_CARBOHYDRATE_BIOSYNTHETIC_PROCESS	83	-0.347895	-1.41668	0.0486258	0.278073	1	5680	tags=43%, list=29%, signal=61%
GO_NEURON_DEATH	336	-0.300846	-1.416	0.0482897	0.27876	1	7351	tags=43%, list=38%, signal=69%
GO_RESPONSE_TO_AMINO_ACID	111	-0.33291	-1.41439	0.0477178	0.279916	1	4130	tags=23%, list=21%, signal=30%
GO_PALLIUM_DEVELOPMENT	168	-0.346705	-1.4141	0.0444444	0.280007	1	5501	tags=38%, list=29%, signal=52%
GO_NEGATIVE_REGULATION_OF_DNA_BINDING_TRANSCRIPTION_FACTOR_ACTIVITY	157	-0.314293	-1.40763	0.0243363	0.28515	1	4622	tags=28%, list=24%, signal=37%
GO_POSITIVE_REGULATION_OF_ESTABLISHMENT_OF_PROTEIN_LOCALIZATION	430	-0.277138	-1.37398	0.0439331	0.313678	1	5048	tags=29%, list=26%, signal=39%

## Sheet: S2
Table S2. Differentially expressed immune-related genes between TP53 WT and TP53 MUT LUAD.
Gene	baseMean	log2FoldChange	lfcSE	stat	pvalue	padj
A2M	59749.1	0.519487	0.0974665	5.3299	9.82665e-08	9.09482e-07
ATAD5	384.623	-0.656928	0.0718751	-9.13985	6.2537e-20	1.00308e-17
CD40LG	94.2635	0.53514	0.109971	4.86619	1.13769e-06	7.937e-06
CGAS	625.324	-0.50152	0.0675817	-7.42096	1.16279e-13	4.28173e-12
COCH	331.791	-0.896491	0.1664	-5.38755	7.14248e-08	6.84831e-07
DMBT1	10676.6	1.25057	0.203736	6.13821	8.34577e-10	1.30009e-08
DRD2	15.4316	-0.630866	0.183972	-3.42913	0.000605509	0.00204907
EREG	1520.93	-1.16727	0.237515	-4.9145	8.9009e-07	6.3765e-06
EXO1	452.888	-0.769136	0.11276	-6.82103	9.03905e-12	2.17535e-10
FGA	13588.3	0.848361	0.272834	3.10944	0.00187444	0.00551577
GBP5	1753.49	-0.591463	0.118086	-5.00877	5.47804e-07	4.14234e-06
HMGB4	0.6033	1.61765	0.5444	2.97144	0.00296407	0.00823441
IFNB1	1.05423	-1.20753	0.234005	-5.16028	2.46587e-07	2.04521e-06
IFNG	44.3781	-0.68763	0.161405	-4.26028	2.04175e-05	0.000104416
IL12B	28.895	0.659807	0.115008	5.73707	9.63307e-09	1.16083e-07
IL4	3.8262	0.719437	0.137237	5.2423	1.58584e-07	1.38192e-06
INS	0.437621	-2.00157	0.640072	-3.12711	0.00176535	0.00523382
LBP	83.6777	0.822809	0.24861	3.30964	0.000934145	0.00300536
LILRA2	245.95	0.878922	0.129244	6.80049	1.04262e-11	2.46979e-10
LTF	6149.75	0.854501	0.182475	4.68284	2.82934e-06	1.80124e-05
MUC1	50577.7	0.516756	0.101421	5.09516	3.48445e-07	2.78205e-06
MUC13	2893.11	0.909866	0.253364	3.59114	0.000329233	0.00120577
MUC17	9.94681	1.81302	0.465964	3.8909	9.9872e-05	0.000424781
MUC19	3.58971	0.527967	0.205671	2.56705	0.0102568	0.0239757
MUC2	59.1454	0.958657	0.266714	3.59433	0.000325227	0.00119387
MUC3A	3423.98	0.782491	0.196122	3.98982	6.61233e-05	0.000296077
MUC5AC	8822.05	2.45807	0.290289	8.46764	2.50414e-17	2.17412e-15
MUC5B	37254.4	1.55692	0.228554	6.81203	9.62296e-12	2.29677e-10
MUC6	860.884	2.60264	0.262625	9.9101	3.76271e-23	1.31883e-20
MUCL1	26.9731	-0.904638	0.227291	-3.98009	6.88881e-05	0.000306643
PAK3	295.447	1.81824	0.174511	10.419	2.02997e-25	1.13004e-22
PGLYRP3	37.1267	1.37839	0.24222	5.69067	1.26539e-08	1.46663e-07
POLQ	296.08	-0.95118	0.108052	-8.80301	1.33195e-18	1.50058e-16
RFTN1	3631.88	0.770438	0.0804453	9.57716	9.97461e-22	2.45181e-19
SMPDL3B	3314.62	0.503317	0.101369	4.9652	6.86302e-07	5.0406e-06
TMEM173	5578.56	0.514504	0.072043	7.14162	9.22365e-13	2.77105e-11

## Sheet: S3
Table S3. Univariate Cox regression analysis of differentially expressed immune-related genes.
Gene	HR	z	pvalue	lower	upper
A2M	0.99984	-1.35358	0.17587	0.999607	1.00007
ATAD5	1.02493	1.26344	0.206431	0.986518	1.06483
CD40LG	0.942483	-2.49909	0.0124514	0.899698	0.987302
CGAS	1.01095	1.22292	0.22136	0.993455	1.02876
COCH	1.00978	2.26598	0.0234529	1.00131	1.01831
DMBT1	0.999709	-0.953591	0.340291	0.99911	1.00031
DRD2	1.00234	0.0632835	0.949541	0.932452	1.07746
EREG	1.00066	0.659238	0.509743	0.998702	1.00262
EXO1	1.0186	3.77118	0.000162477	1.00889	1.02841
FGA	1.00004	0.985963	0.324151	0.999963	1.00011
GBP5	1.0032	0.793619	0.427417	0.995318	1.01114
HMGB4	0.0131452	-1.47796	0.13942	4.20734e-05	4.10704
IFNB1	0.900544	-0.382278	0.702255	0.52632	1.54085
IFNG	1.0021	0.110719	0.911839	0.965512	1.04008
IL12B	1.01508	0.722573	0.469943	0.97469	1.05715
IL4	1.11298	0.677921	0.497821	0.816743	1.51667
INS	1.00133	0.710899	0.477147	0.997668	1.00501
LBP	1.00054	0.729542	0.46567	0.999094	1.00198
LILRA2	0.999192	-0.341435	0.732776	0.994565	1.00384
LTF	0.999438	-1.43453	0.151421	0.99867	1.00021
MUC1	0.999971	-0.227504	0.820032	0.999717	1.00022
MUC13	1.00013	0.340835	0.733228	0.999396	1.00086
MUC17	1.01676	1.829	0.0674003	0.99881	1.03504
MUC19	1.60648	0.215277	0.829551	0.0214539	120.295
MUC2	1.00323	1.26893	0.204465	0.998244	1.00824
MUC3A	0.999526	-0.366493	0.713997	0.996996	1.00206
MUC5AC	1.00018	0.83725	0.402452	0.999765	1.00059
MUC5B	1.00005	0.29033	0.771564	0.999704	1.0004
MUC6	1.00001	0.0279324	0.977716	0.999269	1.00075
MUCL1	1.00294	4.04506	5.23105e-05	1.00152	1.00437
PAK3	0.974215	-1.54511	0.12232	0.94246	1.00704
PGLYRP3	0.990409	-0.832642	0.405047	0.968194	1.01313
POLQ	1.04619	1.80963	0.0703533	0.996256	1.09862
RFTN1	0.997158	-1.54425	0.122528	0.993562	1.00077
SMPDL3B	0.998139	-2.09028	0.036593	0.996397	0.999884
TMEM173	0.997866	-1.80306	0.0713793	0.995552	1.00019

## Sheet: S4
Table S4. Analysis of correlations between risk score and immune checkpoints.
Gene_1	Gene_2	Correlation	FDR
CTLA4	LAG3	0.655493	5.83218e-63
CTLA4	TIGIT	0.868996	6.85574e-155
CTLA4	PD-1	0.733046	9.95578e-86
CTLA4	HAVCR2	0.492233	5.40333e-32
CTLA4	riskscore	-0.29753	1.01518e-11
LAG3	TIGIT	0.708648	9.30178e-78
LAG3	PD-1	0.758281	5.90732e-95
LAG3	HAVCR2	0.343411	2.43107e-15
LAG3	riskscore	-0.0707443	0.113402
TIGIT	PD-1	0.823963	1.95441e-125
TIGIT	HAVCR2	0.470425	5.23967e-29
TIGIT	riskscore	-0.32061	1.82995e-13
PD-1	HAVCR2	0.436675	8.66643e-25
PD-1	riskscore	-0.221181	5.57449e-07
HAVCR2	riskscore	-0.339589	5.14469e-15

## Sheet: S5
Table S5. Functional enrichment analysis of the immune genes identified.
ID	Description	GeneRatio	BgRatio	pvalue	p.adjust	qvalue	geneID	Count
GO:0002831	regulation of response to biotic stimulus	26/35	409/18866	1.45774e-36	2.50585e-33	1.45007e-33	127540/115362/4582/4057/56667/2069/3565/3593/115004/4584/140453/5063/3456/4588/4583/4586/727897/3630/1813/2/283463/118430/3458/1690/3929/11027	26
GO:0045088	regulation of innate immune response	24/35	307/18866	1.70426e-35	1.46481e-32	8.47647e-33	127540/115362/4582/56667/2069/3593/115004/4584/140453/5063/3456/4588/4583/4586/727897/3630/1813/2/283463/118430/3458/1690/3929/11027	24
GO:0031349	positive regulation of defense response	21/35	385/18866	3.32162e-27	1.14197e-24	6.60828e-25	127540/115362/4582/56667/2069/3593/115004/4584/140453/5063/3456/4588/4583/4586/727897/283463/118430/3458/1690/3929/11027	21
GO:0016266	O-glycan processing	10/35	61/18866	9.9125e-18	1.89329e-15	1.09559e-15	4582/56667/4584/140453/4588/4583/4586/727897/283463/118430	10
GO:0043413	macromolecule glycosylation	10/35	252/18866	2.07099e-11	2.37336e-09	1.37339e-09	4582/56667/4584/140453/4588/4583/4586/727897/283463/118430	10
GO:0070085	glycosylation	10/35	265/18866	3.4014e-11	3.65438e-09	2.11469e-09	4582/56667/4584/140453/4588/4583/4586/727897/283463/118430	10
GO:0001819	positive regulation of cytokine production	11/35	447/18866	2.92177e-10	2.95442e-08	1.70964e-08	115362/2069/3565/3593/115004/959/3630/1813/3458/3929/11027	11
GO:0002697	regulation of immune effector process	11/35	470/18866	4.96729e-10	4.49409e-08	2.6006e-08	114771/3565/3593/115004/959/3456/3630/2/3458/79915/3929	11
GO:0002285	lymphocyte activation involved in immune response	8/35	187/18866	1.50133e-09	1.29039e-07	7.46713e-08	114771/9156/3565/3593/959/3456/3458/79915	8
GO:0050777	negative regulation of immune response	7/35	159/18866	1.4589e-08	1.13993e-06	6.59645e-07	114771/3565/3593/3456/3630/1813/2	7
GO:0032102	negative regulation of response to external stimulus	9/35	433/18866	6.76461e-08	5.03638e-06	2.91441e-06	27293/4057/2243/3565/3593/3630/1813/2/11027	9
GO:0002440	production of molecular mediator of immune response	8/35	306/18866	7.0316e-08	5.03638e-06	2.91441e-06	9156/10721/3565/3593/115004/959/3456/79915	8
GO:0016445	somatic diversification of immunoglobulins	5/35	66/18866	1.34415e-07	9.24234e-06	5.34828e-06	9156/10721/3565/959/79915	5
GO:0002224	toll-like receptor signaling pathway	6/35	152/18866	3.31565e-07	2.10379e-05	1.2174e-05	27293/23180/4057/2243/3929/11027	6
GO:0006959	humoral immune response	8/35	377/18866	3.46683e-07	2.10379e-05	1.2174e-05	114771/9156/4057/2243/3456/1755/2/3458	8
GO:0050867	positive regulation of cell activation	8/35	421/18866	7.98439e-07	4.57506e-05	2.64746e-05	3565/3593/5063/959/3458/79915/3929/11027	8
GO:0006310	DNA recombination	7/35	299/18866	1.07618e-06	5.78108e-05	3.34535e-05	127540/9156/10721/3565/115004/959/79915	7
GO:0050863	regulation of T cell activation	7/35	332/18866	2.15997e-06	0.000100176	5.7969e-05	3565/3593/115004/5063/959/3456/3458	7
GO:0042110	T cell activation	8/35	483/18866	2.23125e-06	0.000100176	5.7969e-05	3565/3593/115004/5063/959/3456/3630/3458	8
GO:0045190	isotype switching	4/35	51/18866	2.33103e-06	0.000100176	5.7969e-05	9156/3565/959/79915	4
GO:0042742	defense response to bacterium	7/35	348/18866	2.94921e-06	0.000123651	7.15534e-05	114771/4057/2243/3593/1755/1690/3929	7
GO:0002449	lymphocyte mediated immunity	7/35	366/18866	4.11217e-06	0.000160655	9.29665e-05	9156/23180/3565/3593/959/3456/79915	7
GO:0002460	adaptive immune response based on somatic recombination of immune receptors built from immunoglobulin superfamily domains	7/35	370/18866	4.41681e-06	0.000168722	9.76348e-05	9156/23180/3565/3593/959/3456/79915	7
GO:0045670	regulation of osteoclast differentiation	4/35	67/18866	7.00076e-06	0.000240686	0.000139278	4057/3565/3593/3458	4
GO:0051607	defense response to virus	6/35	258/18866	7.18206e-06	0.000242078	0.000140083	3565/3593/115004/3456/1755/3458	6
GO:0030277	maintenance of gastrointestinal epithelium	3/35	21/18866	7.60314e-06	0.0002466	0.000142701	56667/4588/4583	3
GO:0031348	negative regulation of defense response	6/35	269/18866	9.11512e-06	0.000284889	0.000164857	27293/3565/3593/3630/1813/2	6
GO:0022409	positive regulation of cell-cell adhesion	6/35	279/18866	1.12202e-05	0.000324818	0.000187963	2243/3565/3593/5063/959/3458	6
GO:0098581	detection of external biotic stimulus	3/35	24/18866	1.15264e-05	0.000324818	0.000187963	114771/1755/3929	3
GO:0001906	cell killing	5/35	172/18866	1.54576e-05	0.000408793	0.000236557	114771/4057/3565/3593/3458	5
GO:2001021	negative regulation of response to DNA damage stimulus	4/35	83/18866	1.64348e-05	0.000428053	0.000247702	4582/10721/115004/79915	4
GO:0032147	activation of protein kinase activity	6/35	331/18866	2.94521e-05	0.000693535	0.000401329	3565/3593/5063/959/3630/1813	6
GO:0042100	B cell proliferation	4/35	97/18866	3.0423e-05	0.000706717	0.000408957	3565/959/3456/79915	4
GO:0030316	osteoclast differentiation	4/35	98/18866	3.16759e-05	0.000726011	0.000420122	4057/3565/3593/3458	4
GO:0050715	positive regulation of cytokine secretion	3/35	34/18866	3.36475e-05	0.000751169	0.00043468	3630/1813/3458	3
GO:0009615	response to virus	6/35	349/18866	3.96057e-05	0.000849857	0.000491788	3565/3593/115004/3456/1755/3458	6
GO:0050870	positive regulation of T cell activation	5/35	214/18866	4.40942e-05	0.000898265	0.000519801	3565/3593/5063/959/3458	5
GO:0001818	negative regulation of cytokine production	6/35	360/18866	4.70823e-05	0.000921897	0.000533476	114771/4057/3593/3456/3458/3929	6
GO:0007159	leukocyte cell-cell adhesion	6/35	364/18866	5.00665e-05	0.000956269	0.000553366	3565/3593/5063/959/3456/3458	6
GO:0002791	regulation of peptide secretion	6/35	381/18866	6.44907e-05	0.00115479	0.000668242	2243/3593/959/3630/1813/3458	6
GO:2001234	negative regulation of apoptotic signaling pathway	5/35	233/18866	6.60406e-05	0.00117035	0.000677248	4582/2243/3565/3630/79915	5
GO:0071706	tumor necrosis factor superfamily cytokine production	4/35	119/18866	6.77368e-05	0.0011821	0.000684047	4057/3593/3458/3929	4
GO:0043330	response to exogenous dsRNA	3/35	46/18866	8.40637e-05	0.00140297	0.000811856	23180/115004/3456	3
GO:0045981	positive regulation of nucleotide metabolic process	3/35	50/18866	0.00010799	0.00171885	0.000994648	3565/3630/3458	3
GO:1900544	positive regulation of purine nucleotide metabolic process	3/35	50/18866	0.00010799	0.00171885	0.000994648	3565/3630/3458	3
GO:1903580	positive regulation of ATP metabolic process	3/35	50/18866	0.00010799	0.00171885	0.000994648	3565/3630/3458	3
GO:0032946	positive regulation of mononuclear cell proliferation	4/35	137/18866	0.000116999	0.0018119	0.00104849	3565/3593/959/79915	4
GO:0045348	positive regulation of MHC class II biosynthetic process	2/35	10/18866	0.000149063	0.00214221	0.00123964	3565/3458	2
GO:0048304	positive regulation of isotype switching to IgG isotypes	2/35	10/18866	0.000149063	0.00214221	0.00123964	3565/79915	2
GO:0032943	mononuclear cell proliferation	5/35	286/18866	0.000172896	0.00234022	0.00135422	3565/3593/959/3456/79915	5
GO:0031663	lipopolysaccharide-mediated signaling pathway	3/35	59/18866	0.000177079	0.00234153	0.00135498	4057/3929/11027	3
GO:0035592	establishment of protein localization to extracellular region	6/35	463/18866	0.000187583	0.00238855	0.00138219	2243/3593/959/3630/1813/3458	6
GO:0071692	protein localization to extracellular region	6/35	470/18866	0.000203453	0.002502	0.00144784	2243/3593/959/3630/1813/3458	6
GO:2000351	regulation of endothelial cell apoptotic process	3/35	62/18866	0.000205225	0.002502	0.00144784	2243/3565/959	3
GO:0032490	detection of molecule of bacterial origin	2/35	12/18866	0.000218117	0.00255063	0.00147598	1755/3929	2
GO:0090068	positive regulation of cell cycle process	5/35	302/18866	0.000222623	0.00258574	0.0014963	4582/2069/3630/1813/79915	5
GO:0002679	respiratory burst involved in defense response	2/35	13/18866	0.000257474	0.00283716	0.00164179	3630/3929	2
GO:1903532	positive regulation of secretion by cell	5/35	313/18866	0.000262677	0.00285786	0.00165376	2243/3565/3630/1813/3458	5
GO:0072577	endothelial cell apoptotic process	3/35	68/18866	0.000269884	0.00289957	0.0016779	2243/3565/959	3
GO:0002281	macrophage activation involved in immune response	2/35	15/18866	0.000345793	0.00345591	0.00199984	3458/3929	2
GO:0042035	regulation of cytokine biosynthetic process	2/35	16/18866	0.000394731	0.00379074	0.0021936	2069/3593	2
GO:0045342	MHC class II biosynthetic process	2/35	16/18866	0.000394731	0.00379074	0.0021936	3565/3458	2
GO:0048521	negative regulation of behavior	2/35	16/18866	0.000394731	0.00379074	0.0021936	3630/1813	2
GO:0060263	regulation of respiratory burst	2/35	17/18866	0.000446841	0.00412968	0.00238973	3630/3929	2
GO:0071360	cellular response to exogenous dsRNA	2/35	17/18866	0.000446841	0.00412968	0.00238973	115004/3456	2
GO:1900221	regulation of amyloid-beta clearance	2/35	18/18866	0.000502111	0.004519	0.00261502	3565/3458	2
GO:0034393	positive regulation of smooth muscle cell apoptotic process	2/35	19/18866	0.000560529	0.00486641	0.00281606	3593/3458	2
GO:0042089	cytokine biosynthetic process	2/35	20/18866	0.000622085	0.00521641	0.00301859	2069/3593	2
GO:0090276	regulation of peptide hormone secretion	4/35	213/18866	0.000628592	0.00524538	0.00303536	2243/3630/1813/3458	4
GO:0031341	regulation of cell killing	3/35	92/18866	0.000655988	0.00539542	0.00312218	3565/3593/3458	3
GO:0002532	production of molecular mediator involved in inflammatory response	3/35	93/18866	0.000676995	0.00551542	0.00319162	115362/3630/3929	3
GO:0042107	cytokine metabolic process	2/35	21/18866	0.000686768	0.00556865	0.00322242	2069/3593	2
GO:1900273	positive regulation of long-term synaptic potentiation	2/35	23/18866	0.000825467	0.00611628	0.00353932	3630/1813	2
GO:0042116	macrophage activation	3/35	101/18866	0.000860647	0.00626886	0.00362761	3565/3458/3929	3
GO:0022600	digestive system process	3/35	102/18866	0.000885604	0.00642343	0.00371706	56667/4588/4583	3
GO:0045821	positive regulation of glycolytic process	2/35	24/18866	0.000899461	0.00646935	0.00374363	3630/3458	2
GO:0002227	innate immune response in mucosa	2/35	26/18866	0.00105669	0.00732436	0.0042384	4057/3565	2
GO:0071216	cellular response to biotic stimulus	4/35	246/18866	0.0010751	0.00742209	0.00429496	4057/3593/3929/11027	4
GO:0002526	acute inflammatory response	3/35	111/18866	0.00113111	0.00768422	0.00444664	3565/3630/3929	3
GO:0071624	positive regulation of granulocyte chemotaxis	2/35	29/18866	0.00131544	0.0085719	0.00496031	3565/3929	2
GO:0043457	regulation of cellular respiration	2/35	30/18866	0.00140776	0.00899609	0.00520578	3565/3458	2
GO:0032770	positive regulation of monooxygenase activity	2/35	31/18866	0.0015031	0.00936171	0.00541736	3630/3458	2
GO:0006260	DNA replication	4/35	273/18866	0.00157777	0.00975608	0.00564557	9156/10721/2069/79915	4
GO:0060249	anatomical structure homeostasis	5/35	469/18866	0.00163006	0.0100074	0.005791	9156/4057/56667/4588/4583	5
GO:1901797	negative regulation of signal transduction by p53 class mediator	2/35	33/18866	0.00170278	0.0104167	0.00602783	4582/79915	2
GO:0034390	smooth muscle cell apoptotic process	2/35	35/18866	0.0019144	0.0114664	0.00663526	3593/3458	2
GO:0045730	respiratory burst	2/35	37/18866	0.00213786	0.0123737	0.0071603	3630/3929	2
GO:0097242	amyloid-beta clearance	2/35	37/18866	0.00213786	0.0123737	0.0071603	3565/3458	2
GO:2000273	positive regulation of signaling receptor activity	2/35	37/18866	0.00213786	0.0123737	0.0071603	2069/3458	2
GO:0007586	digestion	3/35	141/18866	0.00224507	0.0129155	0.00747382	56667/4588/4583	3
GO:0002385	mucosal immune response	2/35	38/18866	0.00225401	0.0129155	0.00747382	4057/3565	2
GO:0042092	type 2 immune response	2/35	39/18866	0.00237309	0.0134632	0.00779075	3565/3456	2
GO:0002714	positive regulation of B cell mediated immunity	2/35	40/18866	0.00249508	0.0140165	0.00811095	3565/79915	2
GO:0002891	positive regulation of immunoglobulin mediated immune response	2/35	40/18866	0.00249508	0.0140165	0.00811095	3565/79915	2
GO:0045740	positive regulation of DNA replication	2/35	40/18866	0.00249508	0.0140165	0.00811095	2069/79915	2
GO:0051224	negative regulation of protein transport	3/35	151/18866	0.00272665	0.0151197	0.00874935	3593/3630/1813	3
GO:0051250	negative regulation of lymphocyte activation	3/35	154/18866	0.00288259	0.0158312	0.00916108	114771/3565/3456	3
GO:0062013	positive regulation of small molecule metabolic process	3/35	154/18866	0.00288259	0.0158312	0.00916108	3565/3630/3458	3
GO:0009914	hormone transport	4/35	323/18866	0.00290565	0.0159071	0.00920497	2243/3630/1813/3458	4
GO:1904950	negative regulation of establishment of protein localization	3/35	155/18866	0.00293577	0.0160209	0.00927085	3593/3630/1813	3
GO:0042771	intrinsic apoptotic signaling pathway in response to DNA damage by p53 class mediator	2/35	45/18866	0.00314849	0.0168405	0.00974514	4582/79915	2
GO:0051092	positive regulation of NF-kappaB transcription factor activity	3/35	159/18866	0.00315454	0.0168405	0.00974514	4057/959/3630	3

## Sheet: S6
Table S6. Pathway enrichment analysis of the immune genes identified.
ID	Description	BgRatio	pvalue	p.adjust	qvalue	geneID	Count
hsa05330	Allograft rejection	38/8102	1.88899e-06	0.000204011	0.000143166	3565/3593/959/3458	4
hsa04657	IL-17 signaling pathway	94/8102	7.14097e-05	0.00381521	0.00267734	3565/4586/727897/3458	4
hsa04660	T cell receptor signaling pathway	104/8102	0.000105978	0.00381521	0.00267734	3565/5063/959/3458	4
hsa04940	Type I diabetes mellitus	43/8102	0.000149082	0.00402521	0.00282471	3593/3630/3458	3
hsa05321	Inflammatory bowel disease	65/8102	0.000509695	0.00942727	0.00661563	3565/3593/3458	3
hsa04630	JAK-STAT signaling pathway	162/8102	0.000581111	0.00942727	0.00661563	3565/3593/3456/3458	4
hsa04060	Cytokine-cytokine receptor interaction	295/8102	0.000611027	0.00942727	0.00661563	3565/3593/959/3456/3458	5
hsa05140	Leishmaniasis	77/8102	0.000837599	0.0103673	0.0072753	3565/3593/3458	3
hsa05152	Tuberculosis	180/8102	0.000863942	0.0103673	0.0072753	3593/3456/3458/3929	4
hsa04658	Th1 and Th2 cell differentiation	92/8102	0.00140439	0.0151674	0.0106438	3565/3593/3458	3
hsa05142	Chagas disease	102/8102	0.00189017	0.0166021	0.0116506	3593/3456/3458	3
hsa05146	Amoebiasis	102/8102	0.00189017	0.0166021	0.0116506	3593/4583/3458	3
hsa04620	Toll-like receptor signaling pathway	104/8102	0.0019984	0.0166021	0.0116506	3593/3456/3929	3
hsa05171	Coronavirus disease - COVID-19	232/8102	0.00221139	0.0170593	0.0119715	2243/3593/115004/3456	4
hsa05145	Toxoplasmosis	112/8102	0.00246989	0.0174085	0.0122165	3593/959/3458	3
hsa05310	Asthma	31/8102	0.00257904	0.0174085	0.0122165	3565/959	2
hsa04380	Osteoclast differentiation	128/8102	0.00360739	0.0219674	0.0154157	3456/3458/11027	3
hsa05143	African trypanosomiasis	37/8102	0.00366123	0.0219674	0.0154157	3593/3458	2
hsa04672	Intestinal immune network for IgA production	49/8102	0.00635132	0.0356735	0.025034	3565/959	2
hsa05144	Malaria	50/8102	0.0066062	0.0356735	0.025034	959/3458	2
hsa05320	Autoimmune thyroid disease	53/8102	0.00739847	0.0380493	0.0267013	3565/959	2
hsa05164	Influenza A	172/8102	0.00821726	0.0403393	0.0283083	3593/3456/3458	3
hsa04151	PI3K-Akt signaling pathway	354/8102	0.00995547	0.0464947	0.0326279	2069/3565/3456/3630	4
hsa04623	Cytosolic DNA-sensing pathway	63/8102	0.0103322	0.0464947	0.0326279	115004/3456	2
